# Supplementary material for: Comprehensive Evaluation and DNA Fingerprints of Liriodendron Germplasm Accessions Based on Phenotypic Traits and SNP Markers
Source: Plants (Basel). 2025 Aug 23;14(17):2626. doi: 10.3390/plants14172626 (PMC12430399; doi:10.3390/plants14172626)
Supplement: Supplementary file 1 [file plants-14-02626-s001.zip › Table S1.xlsx]

## Sheet: Sheet1
Supplementary Table S1 DNA Fingerprinting Profiles and Molecular IDs for 297 Liriodendron Accessions
BK1_H_117	1/10/10/1./.0/11/1./.0/00/10/0...	=DISPIMG("ID_E130F2C8DC87415E82954F5E1364B300",1)	S_BK1_161	0/10/10/00/10/01/10/11/10/00/0...	=DISPIMG("ID_FD22116151C8479AA5D0C93B4C65BC7B",1)
BK1_H_118	./.1/10/1./.1/11/10/10/00/10/0...	=DISPIMG("ID_B9BD62F27B6F48E48CC6DFB9CCFB7AB5",1)	S_BK1_162	1/11/10/00/10/0./.0/00/10/10/1...	=DISPIMG("ID_1632E4BCB9C44168A350CEC000F2E891",1)
BK1_H_120	1/10/10/1./.1/10/10/10/00/00/0...	=DISPIMG("ID_0FF36D0EC4A0433798159A868B442AB6",1)	S_BK1_163	1/10/10/00/10/00/10/00/10/10/0...	=DISPIMG("ID_96960285D15A4DA1AD7860592033B530",1)
BK1_H_121	1/10/10/11/1./.0/10/10/00/00/1...	=DISPIMG("ID_3B78F549A6FC460AB67AA2CC841705B3",1)	S_BK1_180	0/10/10/10/10/10/11/1./.0/1./....	=DISPIMG("ID_57CB1C125A7849DD96798A91E6A35159",1)
BK1_H_231	0/10/1./../.0/1./../.0/1./../....	=DISPIMG("ID_E2B7EF9FCAEE4CE5BF5DA688E57A22F0",1)	S_BK1_181	0/10/10/01/10/00/10/1./../.0/0...	=DISPIMG("ID_526BC178C74E435A824354A43EFFD161",1)
BK1_H_46	0/11/1./.0/10/11/10/10/00/00/0...	=DISPIMG("ID_74E02F0419CE4F338C082A4B53E6F063",1)	S_BK1_91	1/10/10/00/10/01/10/00/10/00/1...	=DISPIMG("ID_47426E1742C84B20B76A873E2B0E9233",1)
BK1_H_47	0/1./../.0/10/11/11/10/00/00/1...	=DISPIMG("ID_95584B9CC00B4F2AAC34E7163B8FF1F9",1)	S_BK1_92	./.0/10/00/10/00/1./../.0/10/1...	=DISPIMG("ID_80786CB788794CBAA6FA860CA35E01C6",1)
BK1_H_99	./.1/10/10/1./.1/1./../.0/00/0...	=DISPIMG("ID_11AB1316C11F47538B56BB793699352D",1)	S_BK1_93	./.1/10/00/10/01/10/10/10/00/0...	=DISPIMG("ID_F961D7911D8044BF95E19F75999039CF",1)
BK1_P_270	0/10/10/10/10/10/10/10/0./.0/0...	=DISPIMG("ID_AEAA293BCED4428FB54C264C30774D3D",1)	S_L_100	1/10/10/00/10/0./../.0/10/00/1...	=DISPIMG("ID_556BE7DAA5D844549299ABB07AEF8D18",1)
BK1_S_132	1/11/11/10/11/10/1./../.0/10/1...	=DISPIMG("ID_C31E90C1846244B789BAA1177CDC922A",1)	S_L_101	1/10/10/0./.0/00/10/10/10/00/0...	=DISPIMG("ID_CA8E326E643042EF8C614508E9FEF8D2",1)
BK1_S_133	./.1/10/1./.0/11/10/00/00/00/0...	=DISPIMG("ID_99C3AC7A107C4059AA9948F285210D1D",1)	S_L_111	./.0/10/00/10/01/11/10/10/00/1...	=DISPIMG("ID_A6EDA6DB03BA415FB42A6238B1ACD3CC",1)
BK1_S_134	0/10/10/11/11/11/10/10/00/10/1...	=DISPIMG("ID_A69F2A034E6947D9900A3470E1FF438B",1)	S_L_112	0/10/10/10/10/1./.0/1./.0/1./....	=DISPIMG("ID_3C7EB86C23544447A8810A46B811CA3F",1)
BK1_S_135	./.0/10/10/10/11/10/00/00/00/0...	=DISPIMG("ID_528785524A3A4278A1639321AEE3F78C",1)	S_L_113	0/10/10/1./../../.0/1./.0/10/1...	=DISPIMG("ID_A4E7EBB68E9440D798531379BCF24BB7",1)
BK1_S_136	0/10/10/10/1./.1/11/10/00/00/0...	=DISPIMG("ID_B924420872E04F1AB7BCBA8F351652EE",1)	S_L_22	0/10/10/00/10/0./.0/1./.0/00/0...	=DISPIMG("ID_D5550C14C1B44E8DA9C36EB8A3781671",1)
BK1_S_137	1/10/10/10/1./.0/10/00/00/00/0...	=DISPIMG("ID_A98504D7CC7A4785A667BF7494ED17CC",1)	S_L_226	0/10/10/00/10/00/0./.0/1./.0/0...	=DISPIMG("ID_0019524BCB73402A902D55697023D990",1)
BK1_S_138	1/10/1./.1/11/11/1./.0/00/00/0...	=DISPIMG("ID_C25A8DA44F994D1AA656EC7A3BFEBB78",1)	S_L_227	1/10/10/0./.0/0./.1/1./.0/00/1...	=DISPIMG("ID_EAF4E093E2384BC1AC030AE79896AAD5",1)
BK1_S_239	1/10/10/10/10/1./.0/00/00/10/1...	=DISPIMG("ID_F1CB4A21677048D29824E7D0475BE73E",1)	S_L_228	0/10/10/00/10/00/1./../.0/00/1...	=DISPIMG("ID_538B1237B03A4EC08A73A36805C5CB1B",1)
BK1_S_240	0/11/1./.0/10/10/10/00/0./.0/1...	=DISPIMG("ID_DE1075B30DB244CA91B5F6D17F0A56AF",1)	S_L_229	0/10/10/01/10/00/11/10/10/0./....	=DISPIMG("ID_D13D7E7639D44B5DB999D0922C07374F",1)
BK1_S_26	0/10/10/10/10/10/1./.0/00/10/0...	=DISPIMG("ID_2CB13B5447FA4BC0A03D98D51BF66808",1)	S_L_230	1/10/10/0./.0/00/1./.0/10/00/0...	=DISPIMG("ID_B85F661EC23340E08D9DD27D26AA65F1",1)
BK1_S_27	1/11/11/10/1./.0/10/10/0./.0/0...	=DISPIMG("ID_09EAB155572143CC987AFED51AA292B1",1)	S_L_24	0/10/10/00/10/01/1./../.0/00/1...	=DISPIMG("ID_00792D6F9EDB4707930154883A91D341",1)
BK1_S_69	1/11/1./.0/11/11/11/10/0./.0/1...	=DISPIMG("ID_AACFF552DE93479FBFA16C4D9617C239",1)	S_L_25	0/10/10/0./.0/01/10/10/1./.0/1...	=DISPIMG("ID_F54ACE9FECB140D68D75820EAD139C26",1)
BK1_S_71	1/10/10/10/11/10/10/10/0./.0/0...	=DISPIMG("ID_4CC45C550BE649B2AE0FE87553CC63D8",1)	S_N1_170	0/10/10/00/10/01/10/1./../.0/0...	=DISPIMG("ID_4B61E74AF38D437D8D9E6575110B9619",1)
C1_P_271	./.0/10/00/10/01/1./.0/0./../....	=DISPIMG("ID_48F687D3E64F42549494ADDFDFDBC575",1)	S_N1_171	1/11/10/00/10/00/10/10/1./../....	=DISPIMG("ID_AA96D648AF8F4613886C8B21CC8C71FA",1)
FY1_P_272	0/00/01/10/00/1./../../.0/10/1...	=DISPIMG("ID_2C7F8C1EE8C1465C9FC7E0785EEA0ABC",1)	S_N1_172	0/10/10/0./.0/01/10/1./.0/10/0...	=DISPIMG("ID_5C36D9C5A4EF4A9DB29091E2C7644E40",1)
H_L_155	./.1/10/00/10/01/11/10/10/00/0...	=DISPIMG("ID_7E0B85E881EC482A937B4BE54C09AFB1",1)	S_N1_173	0/11/10/10/1./.0/10/1./.0/10/1...	=DISPIMG("ID_32FFBA3FCF1D431587D4E351E45061AF",1)
H_L_157	0/00/00/00/00/00/11/10/10/00/0...	=DISPIMG("ID_B97DE80CF2F44101AC49AAA01A49C22F",1)	S_N1_175	1/11/10/10/10/00/1./.0/10/10/1...	=DISPIMG("ID_237E631FFB7D4AD2A1972DB724305AB2",1)
H_L_235	0/00/00/00/00/00/10/10/1./.0/0...	=DISPIMG("ID_E5E89DB3EEC440249ED87C140DF0C5F1",1)	S_N1_176	0/1./.0/00/10/00/10/10/1./../....	=DISPIMG("ID_9438D8BA83774B1A8330C1A1350746C9",1)
H_L_236	0/00/00/00/00/00/11/1./.0/00/0...	=DISPIMG("ID_BBD1BC737EDD4606B081D99C15366C15",1)	S_N1_59	0/10/10/10/10/01/10/11/10/10/1...	=DISPIMG("ID_AC20C1D644AF4843A3735DD70CEC8A5C",1)
H_L_84	0/00/0./.0/00/00/10/10/00/00/0...	=DISPIMG("ID_505BBCDA316E4836B92950EFFD2DA118",1)	S_P_278	./../.0/0./.0/00/1./.0/1./.0/1...	=DISPIMG("ID_8714009CEBD745C78C3383967A86295C",1)
H_L_85	0/00/00/00/00/00/10/10/10/00/0...	=DISPIMG("ID_3A54CEFD4B134E75A273DB86AB2BC465",1)	S_Z1_158	0/00/00/00/00/01/10/1./.1/10/1...	=DISPIMG("ID_FCF4E911ED2E4B8DAF2F604397D77205",1)
H_L_86	0/00/00/00/00/00/10/10/0./.0/1...	=DISPIMG("ID_0DAB39F8ECDD4543BEDF93B3D2734AFE",1)	S_Z1_20	0/00/00/00/00/00/01/1./../../....	=DISPIMG("ID_4FC6CB1DD85744CDBEEA682723CF58A1",1)
H_P_273	0/00/00/00/00/01/10/10/1./.0/1...	=DISPIMG("ID_145E02A97C054C15B410C98287F7B0E4",1)	S_Z1_21	0/00/0./.0/00/10/10/1./.0/00/0...	=DISPIMG("ID_D9013377FE774B3D98111536A1724618",1)
J1_L_123	./.0/00/00/00/00/11/10/10/00/1...	=DISPIMG("ID_59B00C0164634A97B37950C169BFBD4D",1)	S_Z1_61	0/00/00/00/00/00/10/10/00/10/0...	=DISPIMG("ID_B4FED92CE6F94F94A0B5F4D8CE0619DB",1)
J1_L_125	0/00/00/00/00/00/10/11/10/00/0...	=DISPIMG("ID_264DF6070ECF4081B4D1317FFB156B21",1)	S_Z1_62	0/00/00/00/00/0./.0/10/00/10/1...	=DISPIMG("ID_1B08476A33A14EBC9DE945D8247E5455",1)
J1_L_129	0/00/00/10/0./.1/10/1./.0/00/0...	=DISPIMG("ID_DF7EF6173F87435B96793E017743C675",1)	S_Z1_63	0/00/00/0./.0/01/10/10/00/10/1...	=DISPIMG("ID_6A356C73D2CD4F648D32CB2D5AEB1564",1)
J1_L_51	0/00/00/00/00/0./.0/10/00/00/0...	=DISPIMG("ID_4CED88D95D05495298D5B8FCDD75D825",1)	WYS1_P_281	0/00/00/00/00/01/1./.0/0./.0/0...	=DISPIMG("ID_328DC773AAB84BA187774CDFA6DC51E5",1)
J1_L_96	0/00/00/00/00/00/01/10/10/00/0...	=DISPIMG("ID_BDFD841C87F84FDB8294E78A50DACDAF",1)	YY1_P_282	0/10/10/01/10/00/10/1./../.0/1...	=DISPIMG("ID_DD2F851A5E3D4111853476D5C1EC7E1B",1)
J1_L_97	1/10/10/00/10/00/00/10/1./.0/0...	=DISPIMG("ID_8F2DF2E321244F3E920337B72B8F2265",1)	Z1_FY1_177	0/00/00/10/00/1./.0/10/10/10/1...	=DISPIMG("ID_2A43FF26ACFA41E3BF969BC830DD694F",1)
J1_L_98	0/00/00/00/00/00/11/10/10/0./....	=DISPIMG("ID_F6879115E3D8416A8B1C38D1D17A1AFE",1)	Z1_FY1_178	0/00/00/10/00/10/10/10/10/10/1...	=DISPIMG("ID_8BE46D63846F43408491B0A283027509",1)
J1_P_274	0/00/00/00/00/00/1./.0/0./../....	=DISPIMG("ID_BD3531AF10834FDEBA6DB1982858A034",1)	Z1_FY1_225	0/00/01/10/01/11/10/10/00/00/0...	=DISPIMG("ID_6EBF7F86CCDA4497967D2676E83990D7",1)
L_C1_104	0/00/00/10/01/10/1./.0/00/00/0...	=DISPIMG("ID_B65237E1C8D64C67928C524E37C4FC5A",1)	Z1_FY1_78	0/00/00/10/00/11/10/10/11/1./....	=DISPIMG("ID_48619F6087E5466FBA49628C0577EC14",1)
L_C1_139	0/00/00/10/01/10/10/10/00/00/0...	=DISPIMG("ID_A9D77F860E3D44C6A4540256E9672AC6",1)	Z1_P_283	0/00/00/10/00/10/11/10/10/1./....	=DISPIMG("ID_ECAED67A038A40419405EAB2697DE220",1)
L_C1_140	0/00/01/10/00/10/10/10/00/00/1...	=DISPIMG("ID_1AB1EE5CF6614EEB956F47FB26DBB9B8",1)	Z1_WYS1_102	0/00/00/10/00/11/1./.0/00/10/0...	=DISPIMG("ID_D55E283A28D34298BF51F5C9BA576C35",1)
L_C1_141	0/00/00/10/01/10/00/10/10/00/0...	=DISPIMG("ID_89381449371346A99B90D7BF6E782C55",1)	Z1_WYS1_103	./.0/00/10/00/10/11/10/10/1./....	=DISPIMG("ID_5E59A93A791140648BC68C97E3961325",1)
L_C1_142	0/00/00/10/00/11/10/1./.0/00/1...	=DISPIMG("ID_B78F550055374DE48A00751C545089E8",1)	Z1_WYS1_114	0/00/00/10/00/10/1./../.0/10/1...	=DISPIMG("ID_39D96892B56C4112869A192EF76C4A73",1)
L_C1_198	0/1./../../../../.0/10/00/00/1...	=DISPIMG("ID_F1CE288C29E74642B2476EC79DBA833D",1)	Z1_WYS1_115	0/00/00/10/00/10/10/10/10/10/1...	=DISPIMG("ID_DD4C9AE532FD436DA29A0747C8819229",1)
L_C1_28	0/11/1./../.0/10/00/10/10/0./....	=DISPIMG("ID_C25AC337FD7A48A8A6FB4F97917A3A31",1)	Z1_WYS1_116	0/00/00/10/0./.0/10/10/00/10/0...	=DISPIMG("ID_3B601838DB6A467B8951D8B8D53E00DB",1)
L_FY1_107	1/10/1./.0/10/1./.1/10/00/00/0...	=DISPIMG("ID_DFB5139F0C7F49CD853F158D4DEE0902",1)	Z1_WYS1_168	1/11/10/11/10/1./.0/10/11/10/0...	=DISPIMG("ID_2DA5D5C5EA174C439552627E1E91DF1A",1)
L_FY1_108	0/11/1./.1/10/10/00/10/10/00/0...	=DISPIMG("ID_D626FF96E7DA43428C7122F6B5353481",1)	MSL-1	1/11/10/01/10/0./.0/00/10/00/1...	=DISPIMG("ID_CDDE5C0A563443C6B6EC208F209CCF53",1)
L_FY1_109	0/10/10/10/10/1./.1/10/00/1./....	=DISPIMG("ID_8F7320CCE1B3461C80CD326324FCC745",1)	MSL-3	0/00/00/00/00/00/10/00/00/1./....	=DISPIMG("ID_11D17E67D2004BF79DEEE6F07A85D877",1)
L_FY1_12	0/1./.0/10/10/1./../.0/10/10/0...	=DISPIMG("ID_E4EA313A2D1F41738634D8FFA459CB65",1)	BK-10	0/00/00/10/00/01/10/00/10/00/0...	=DISPIMG("ID_D5F41FF48B16408393504804F0E3640C",1)
L_FY1_13	1/10/11/10/10/10/01/10/00/00/1...	=DISPIMG("ID_E47F0F67F0E94254AA69519DF2085D51",1)	BK-13	0/00/00/00/00/00/10/0./.0/0./....	=DISPIMG("ID_226AF22948EF490DB2B11AF4114AD7A8",1)
L_FY1_224	0/10/10/10/10/10/00/10/10/10/0...	=DISPIMG("ID_7F130CEFE7144924B13D1971133388D6",1)	LYS-17	0/00/00/00/00/00/10/00/10/10/0...	=DISPIMG("ID_7521429B6AC244BC9C7F368216318AB3",1)
L_FY1_74	0/10/10/1./../.0/1./.0/00/00/1...	=DISPIMG("ID_E2AFD4A5495247E08949EED57DF74394",1)	LYS-18	0/00/00/00/00/00/10/00/10/00/0...	=DISPIMG("ID_D1DE12068B6941DB8D08516F2E9CE21B",1)
L_J1_148	0/10/10/10/11/10/00/10/00/00/1...	=DISPIMG("ID_088EF113C24E45979E2454592F36012F",1)	LYS-19	0/00/00/00/00/0./.0/00/00/00/0...	=DISPIMG("ID_F4E5E1DE846B417181629D2C4F295F24",1)
L_J1_149	0/10/1./.0/1./../../.0/10/00/0...	=DISPIMG("ID_0713FBE25B554464B6BDC0455D0BA267",1)	NK-20	0/00/00/00/00/00/10/10/10/00/0...	=DISPIMG("ID_B9DE3BBF195A44B299EDFAEB1E554FBC",1)
L_J1_150	0/1./.0/1./.0/10/01/10/10/00/0...	=DISPIMG("ID_42A1875B20B442DF9085FEB77D3F801F",1)	NK-23	0/00/00/00/00/00/10/00/00/10/1...	=DISPIMG("ID_96DB575786974FD3A082F356B57CFB3B",1)
L_J1_212	1/10/10/11/10/10/10/10/00/00/0...	=DISPIMG("ID_ED5F6380DE014A6F8E26F2561D9C159C",1)	NK-25	0/00/00/00/00/01/10/0./.0/10/0...	=DISPIMG("ID_526C6704D2BF4C8AAD7538683E374F4D",1)
L_J1_213	./../../.0/1./../.0/10/00/00/0...	=DISPIMG("ID_B47FA51B8CA24D619EAD44D7091AEFDD",1)	ZZY-27	0/00/00/00/00/00/10/0./.0/00/0...	=DISPIMG("ID_B0F3220FF03A401D80507A92740E9D3B",1)
L_J1_214	0/11/10/10/10/10/11/10/10/00/1...	=DISPIMG("ID_53436688D99C456E9A1526545D6AA4EF",1)	ZZY-28	0/00/00/00/00/00/10/00/10/00/1...	=DISPIMG("ID_9F3036D8BBD445F896E0F70219345457",1)
L_J1_215	0/10/10/1./.0/10/10/10/10/00/0...	=DISPIMG("ID_CE63BCF5BDB34EFC943A87D8CD777847",1)	XY-31	0/00/00/00/00/11/10/00/10/00/0...	=DISPIMG("ID_16182829F0BF4D4D9C9F19D6D9FC295B",1)
L_J1_216	0/10/1./.0/10/10/01/10/10/00/1...	=DISPIMG("ID_7DF9335789D4482CAC47B2DE9341197A",1)	HS-38	0/00/00/00/00/01/10/0./.0/00/0...	=DISPIMG("ID_E12A494EDDB347739A01C0D82F7EE82B",1)
L_J1_45	0/10/10/1./.0/10/1./.0/10/00/0...	=DISPIMG("ID_29AC5DCB121941FC9FF55EE3343C0C91",1)	HS-40	0/00/00/10/00/00/10/00/10/10/1...	=DISPIMG("ID_7D8AD97A08AC4341AEC68115C2EF0C45",1)
L_J1_65	0/10/11/10/10/10/01/10/10/00/0...	=DISPIMG("ID_9836E97C2FC6402B9628CDE8E75B8C63",1)	HS-42	0/00/00/10/00/00/10/00/10/0./....	=DISPIMG("ID_C16C919A56A5471CAA2AA42D8900D6D9",1)
L_J1_67	0/10/11/10/10/10/11/10/10/00/0...	=DISPIMG("ID_A4E5E17B863C40DA8582D4E031AC72E8",1)	SN-43	0/00/00/00/00/00/10/00/10/0./....	=DISPIMG("ID_F8B27CCEAB524176A3DCCA73C2F08B56",1)
L_J1_68	0/10/1./.0/10/1./.0/10/10/00/0...	=DISPIMG("ID_B4688E921EFF4792B6C8C9FC1D394451",1)	SN-44	0/00/00/00/00/01/10/10/10/00/0...	=DISPIMG("ID_403D57EA2AE74E919D2DFDE41852BCB5",1)
L_P_275	./.0/1./.0/1./../.1/10/00/00/0...	=DISPIMG("ID_F94BF0910B8C4EBB89C40578743FF436",1)	WYS-46	0/10/10/00/10/00/10/00/10/00/0...	=DISPIMG("ID_5155C3E1306E422B9D9FFEC04EA977CE",1)
L_S_14	1/10/10/10/10/10/0./.0/10/00/1...	=DISPIMG("ID_FAF6B16274EF4C1DA4ED2E6AB13BE86A",1)	WYS-48	0/10/10/0./.0/00/10/00/00/00/0...	=DISPIMG("ID_4428D9BC1AFF45F1BAE4851A48D24E6B",1)
L_S_15	./../.0/1./.0/10/00/10/00/00/1...	=DISPIMG("ID_F7A7807674474ADEA7428CF8BD764754",1)	WYS-49	0/00/00/00/00/01/10/0./.0/00/1...	=DISPIMG("ID_244B639597AB4A289BA9B03AC1E40B2E",1)
L_S_17	0/10/11/10/10/10/10/10/10/00/0...	=DISPIMG("ID_43A4960EB541456E82845D8767F0DA9B",1)	WYS-50	0/00/00/00/00/00/10/00/10/00/1...	=DISPIMG("ID_FB119A271557424BBDEB4A3BDA898F65",1)
L_S_18	0/10/10/10/10/1./.0/10/10/00/0...	=DISPIMG("ID_9850C0F69E9B402881C3DF2BB61969EB",1)	LYS-51	./.0/00/00/00/01/10/00/10/0./....	=DISPIMG("ID_FF34856FE76541E382DD805448F7AF44",1)
L_S_186	1/11/10/10/10/10/11/10/00/00/0...	=DISPIMG("ID_239F74A3B93848D289EB1CB1A748C687",1)	XN-52	0/00/00/0./.0/01/10/10/10/00/1...	=DISPIMG("ID_9E077EBA055343D589AA7B0D8B013E84",1)
L_S_187	0/10/10/10/10/10/11/10/10/00/1...	=DISPIMG("ID_E4D962B545654E4FBFFDCE77E753713F",1)	XN-56+	0/00/00/00/00/01/10/0./.0/00/1...	=DISPIMG("ID_C457F4DC5A0D48C4A9A32338B533998A",1)
L_S_19	0/10/10/10/10/10/10/1./.0/00/0...	=DISPIMG("ID_B94D7958A1394FECB05AE7578EBD85F9",1)	EX-58	0/00/00/00/00/01/10/00/10/00/1...	=DISPIMG("ID_2C45CA054C464175AA47398B95F3D5B0",1)
L_S_249	./.0/10/10/1./.0/0./.0/10/00/0...	=DISPIMG("ID_46698A9383394ECB9848DA9CC821F504",1)	EX-60	0/00/00/00/00/01/10/00/10/00/0...	=DISPIMG("ID_2A0DDACB5D7C4A83BF4585F3F5C5D5AA",1)
L_S_29	0/10/10/10/10/10/10/10/00/00/1...	=DISPIMG("ID_FD61C35098054205AF5C37BCD670BE9A",1)	EX-61	0/10/10/00/10/1./.0/10/00/00/0...	=DISPIMG("ID_BAD8269FB8F0479682B8E8CEED47A608",1)
L_S_30	1/10/11/10/10/10/10/10/10/00/0...	=DISPIMG("ID_AD3239B53C844847AE8B8E4423F45BFB",1)	SY-69	0/00/00/00/00/11/10/0./.0/10/1...	=DISPIMG("ID_0056B76603384BA1AB09B1856F0D1532",1)
L_S_31	1/10/1./.0/10/10/11/10/1./.0/0...	=DISPIMG("ID_A9DDD7897661414FB697DEB4DCBD4C74",1)	SY-70	0/00/00/00/00/01/10/00/00/10/0...	=DISPIMG("ID_6A68EF64DD744990B7A603225FDDE6C2",1)
L_S_32	0/10/10/10/1./.0/10/10/10/00/1...	=DISPIMG("ID_F0EBB9DD575147B49A364C94170D8A3F",1)	YY-75	0/00/00/00/00/00/10/00/10/00/0...	=DISPIMG("ID_280AAE09AA7343A39DD464EAE74DBE88",1)
L_YY1_106	0/10/10/1./.0/11/1./../.0/00/1...	=DISPIMG("ID_B810497C3E1D40D3973D68A72527695E",1)	YY-76	0/00/00/00/00/0./.0/00/10/1./....	=DISPIMG("ID_A80F45E2A85E476389E1DBAAB6CDDF5A",1)
L_YY1_164	0/1./../.0/10/1./.0/10/10/00/1...	=DISPIMG("ID_5DA55B853A034CF9B3C2AC0FBC55D479",1)	LS-81	0/00/00/00/00/00/10/00/10/00/1...	=DISPIMG("ID_47BEFEB0419E4B05A9B375D5182420D5",1)
L_YY1_165	./.0/10/10/10/1./.0/10/00/00/0...	=DISPIMG("ID_EEE6EA693003406FAB0FA9435763A4BC",1)	LS-82	0/00/00/00/00/0./.0/1./.0/0./....	=DISPIMG("ID_C0C5F13E082448E6B78C264BFBCE00A9",1)
L_YY1_166	0/1./.1/10/10/10/11/10/10/0./....	=DISPIMG("ID_073C25A9FD224D37BC1E6C782D467531",1)	LS-85	0/00/00/00/00/11/10/1./.0/00/1...	=DISPIMG("ID_2C9938B826624ACE9075CFE8A528620B",1)
L_YY1_220	./.1/1./.0/10/1./.1/10/10/00/0...	=DISPIMG("ID_97F6915DACCF422992AB506CF0987018",1)	SN-86	0/10/10/0./.0/0./.0/00/00/00/0...	=DISPIMG("ID_74D9D578D0F148DEB4102B13A61F8D62",1)
L_YY1_221	0/1./.0/10/11/10/10/10/10/00/1...	=DISPIMG("ID_1BC3B8A9B6CF462CB325BAB921ECC6F9",1)	SN-87	1/10/10/01/10/00/10/00/10/10/0...	=DISPIMG("ID_28D6B3CA451C41FD86E1E82465BB0D4F",1)
L_YY1_222	0/1./../.0/10/1./.1/10/10/00/0...	=DISPIMG("ID_272253A442924030A54ABA78C03308D0",1)	BM*C1-W1	./.0/10/0./.0/00/10/00/10/0./....	=DISPIMG("ID_D2160625060046A5BA9E1E27E8EBE0F7",1)
L_YY1_223	0/1./.1/10/10/10/10/10/00/00/0...	=DISPIMG("ID_1D4391BD56BC4B6CB7533E38F1776D8C",1)	BM*C1-W2	./.1/10/00/10/11/10/10/00/00/0...	=DISPIMG("ID_001B41341CAA4BDD90260A75501F598F",1)
M_H_152	0/1./../.0/10/10/1./.0/00/10/1...	=DISPIMG("ID_540BF16999294D118BCD25BC413DFFF3",1)	N1*S-U1	0/1./.0/01/10/0./.0/0./.0/00/0...	=DISPIMG("ID_3FB174C762F246AEBCC44D407E19F401",1)
M_H_153	1/11/10/11/10/10/11/10/00/10/1...	=DISPIMG("ID_8CA17D423CA645D78EBC379893A3B748",1)	H*F1-W12	0/11/10/0./.0/10/10/1./.0/00/0...	=DISPIMG("ID_4F78B2D3C0344E6AB9AE3662F9F95AC1",1)
M_H_154	./.0/10/10/11/1./.1/10/01/10/0...	=DISPIMG("ID_114A8CD548514B07B582DFCA874F67B1",1)	M*W-U2	0/10/10/00/10/0./.0/00/00/00/0...	=DISPIMG("ID_86FE2CBD0792438DB368AB2E46EDAF03",1)
M_H_233	./.0/10/10/11/10/10/10/1./.0/0...	=DISPIMG("ID_BB16816653434FC99951655606BE3520",1)	S*F2-W4	0/10/10/00/10/10/10/00/10/0./....	=DISPIMG("ID_D8958359750D48BC981B126F1D8E5517",1)
M_H_44	1/11/10/11/10/1./.0/10/00/10/1...	=DISPIMG("ID_4138721A8E9F4DC5BDA256D3468547BF",1)	C4-W9	0/10/10/00/10/00/10/10/10/0./....	=DISPIMG("ID_AB794E31455E48C6A23034A255313C25",1)
M_H_81	0/10/10/11/10/10/11/10/00/10/0...	=DISPIMG("ID_BD2C7B6F7AFA4F79BFFAC53CCA03DAF4",1)	AN-1-W14	0/10/10/01/10/1./.0/10/10/00/1...	=DISPIMG("ID_08FFB4692447474183E2E84C0C870320",1)
M_H_82	./.0/10/10/10/10/10/11/1./.0/0...	=DISPIMG("ID_D4BE7DA36B634FAD8F5E14FF5627D55B",1)	XY-1-Z1	./.1/10/0./.0/10/10/00/10/00/1...	=DISPIMG("ID_D27FE36D00D2452B9CFFF4F1F133AC3C",1)
M_J1_252	1/11/10/11/10/10/10/10/00/10/0...	=DISPIMG("ID_D5737EBD20A84F16A5B05F28196E0F02",1)	BK-4-U4	0/10/10/00/10/00/00/0./.0/0./....	=DISPIMG("ID_AD50BB1BCDD84A2A9525D96FC352C65A",1)
M_J1_57	1/10/10/11/1./../.0/10/01/10/1...	=DISPIMG("ID_00807E2BEDB747BD818213136ECFACE3",1)	WYS-1-U7	0/10/10/01/10/00/10/01/10/0./....	=DISPIMG("ID_9F256AE2F8894EEE9E8A2168016DDEF3",1)
M_J1_94	1/11/10/10/1./.1/10/10/00/10/0...	=DISPIMG("ID_F6C115B5368749B0BFF57DD74982D937",1)	C5-W6	1/10/10/00/10/0./.0/00/10/0./....	=DISPIMG("ID_CACE07C894494A3C9219BEE977F2C45D",1)
M_J1_95	0/10/10/1./../.1/10/10/10/10/0...	=DISPIMG("ID_FEAE8AB5D6F143A9BD91010234035275",1)	MB-10-U8	./.0/10/00/10/00/10/00/10/10/0...	=DISPIMG("ID_657A1C2535CC4BB8B75580E4D65D4B30",1)
M_P_276	0/1./.0/10/10/11/11/10/00/10/0...	=DISPIMG("ID_2D6B760EC6394E10A044B4923E87801A",1)	BK3-U9	0/10/10/00/10/0./.0/00/10/0./....	=DISPIMG("ID_AB0241AE23B14755A26A759AFC1174DE",1)
M_SZ1_194	./.0/10/11/10/11/11/10/00/10/1...	=DISPIMG("ID_5182756201D246D79A92BA00E9F1F0B5",1)	BK3-U10	0/1./.0/0./.0/00/10/0./.0/00/1...	=DISPIMG("ID_928232B7031B4755A2D00EA5B4D9BA66",1)
M_SZ1_195	./.0/10/1./.0/11/11/10/00/1./....	=DISPIMG("ID_F6316771839140FD8E0F67039DE543CB",1)	MSL-1-U11	./../.0/00/10/1./.0/0./.0/0./....	=DISPIMG("ID_65B8CC0CFB1C4905A69BBD9F34515309",1)
M_SZ1_205	0/10/10/10/10/11/11/10/00/10/0...	=DISPIMG("ID_AC6AF1234F1D4DCF908CE9EB5784DEC9",1)	MSL-1-U12	./../.0/0./.0/0./.0/00/10/0./....	=DISPIMG("ID_8ED7409CFA66462D85C22837D54D6D67",1)
M_SZ1_206	0/10/11/10/10/11/11/10/00/10/0...	=DISPIMG("ID_C8031742E2DC42B1968328F611441294",1)	MSL-1-U13	./../.0/0./.0/00/10/1./.0/0./....	=DISPIMG("ID_88A12E3D18AB4DF3AB6F62059F38A036",1)
M_SZ1_207	1/10/11/11/10/11/11/10/00/10/0...	=DISPIMG("ID_70E627CF1F144C809911645890947764",1)	C2-W7	./../.0/00/10/0./.0/1./.0/0./....	=DISPIMG("ID_12920BF353C947569A2F3947E93BFA99",1)
M_SZ1_208	0/10/11/11/1./.1/11/10/10/10/0...	=DISPIMG("ID_D34E40F8738745A7AE09C8B3FCF15E88",1)	D1ZH1	./.0/10/0./.0/0./.0/1./.0/00/1...	=DISPIMG("ID_8187678C01E646E1A85485280B4D8343",1)
M_SZ1_209	1/11/10/10/10/11/10/10/10/1./....	=DISPIMG("ID_3BE2712D9B61490F8745300447BAFBD2",1)	D1U1	0/1./.0/0./.0/0./.1/1./.0/0./....	=DISPIMG("ID_E462021EA7E94F34B747BFD1940B50EB",1)
M_SZ1_83	./.0/11/10/10/11/11/10/00/10/0...	=DISPIMG("ID_52F7CDFF0E1545D1982BDE4826AE81AF",1)	D1Z1	./../.0/0./.0/1./.0/00/10/1./....	=DISPIMG("ID_D69F24B9007246D297844B3E6D6F3B0D",1)
M_S_105	./.1/10/11/10/11/10/11/1./../....	=DISPIMG("ID_59FEFFA2D0EE443DA766B641D48C2334",1)	D1Z4	./../.0/0./.0/00/10/0./.0/0./....	=DISPIMG("ID_DA1E060CD2A64CF7821819EEE0BCA1A5",1)
M_S_167	0/10/10/10/10/10/11/10/00/10/0...	=DISPIMG("ID_F5D508860A114CA2ABC13D9CE1F8DECF",1)	D1U2(230110)	./.0/10/0./.0/00/10/00/10/0./....	=DISPIMG("ID_D42F6A09308A4A43AFE5BB7F5DED582B",1)
M_S_201	./.0/11/10/1./.1/11/10/00/10/0...	=DISPIMG("ID_2D2B5C9A6CC94F64B5D6B79D5519FCC2",1)	D1U3(ZH5)	0/1./.0/00/10/1./.0/10/10/00/1...	=DISPIMG("ID_0E11EE5348A140AEB24956FACF7126ED",1)
M_S_202	0/10/10/10/1./.1/11/10/00/10/0...	=DISPIMG("ID_81E63EA1DD254FAF8DADB84D427341BA",1)	D1U4	./../.0/0./.0/0./.0/0./.0/0./....	=DISPIMG("ID_23A5DB45FDC644F48395A5DA30E43192",1)
M_S_204	1/10/10/10/10/11/10/1./.0/10/0...	=DISPIMG("ID_4017739D19DA4446835333D69C3816F9",1)	D1ZH6	./../.0/1./.0/1./.0/0./.0/1./....	=DISPIMG("ID_5BB8BA79BD474347A3CB6B31C2BC693B",1)
M_S_60	0/10/11/11/10/11/10/10/10/10/1...	=DISPIMG("ID_B35E91F651AA4BC595C0D478EABC6B22",1)	D1ZH3	0/1./.0/0./.0/0./.0/1./.0/0./....	=DISPIMG("ID_19C24BACE8274936BA6B3C0E7284DD2E",1)
M_WYS1_248	./.0/11/10/1./.0/10/10/00/1./....	=DISPIMG("ID_1690A432F22A4A0A93A86F572867D12C",1)	D1ZH8	./../.0/0./.0/0./.0/10/10/0./....	=DISPIMG("ID_726894B6474F409D8EE67C1ED2EA0868",1)
M_WYS1_50	0/1./.0/10/1./.0/10/10/00/1./....	=DISPIMG("ID_1D9F4EDCB9BB48C79FE65E6349208D0B",1)	D2U3	./.0/10/0./.0/0./.0/0./.0/1./....	=DISPIMG("ID_C8D7D8AF33684ED0A9D7AFF3164597D8",1)
M_WYS1_89	0/10/11/1./.0/10/1./.0/1./.0/0...	=DISPIMG("ID_D1F2A89C899C42CE8A7EA09F40B04602",1)	D2U4	./.0/10/0./.0/1./.0/0./.0/10/1...	=DISPIMG("ID_263BA2788A95411784B52BA970D0A40A",1)
N1_J1_147	0/10/10/11/10/10/10/10/00/10/0...	=DISPIMG("ID_42F19B41AD4445B0BB2D40175ACF1302",1)	D2U6	0/1./.0/0./.0/10/10/00/10/00/1...	=DISPIMG("ID_7CE27B9FF4E547B093AA86932E27D156",1)
N1_J1_189	1/1./.0/1./.1/10/11/10/10/1./....	=DISPIMG("ID_D16B96A099EB402BA6EDE40972DE5CEF",1)	D2ZH1	./../.0/00/10/0./.0/00/10/0./....	=DISPIMG("ID_F07DFBE83E4B4C61A9A56702A91874C9",1)
N1_J1_190	1/10/10/10/10/10/10/10/10/10/0...	=DISPIMG("ID_45169BD68A864F4AB533BD226CA03B24",1)	D2ZH2	0/10/10/0./.0/0./.0/0./.0/00/1...	=DISPIMG("ID_C3862C44EE04445F922C316E843A4AF2",1)
N1_J1_237	0/10/10/10/10/10/1./.0/0./../....	=DISPIMG("ID_F5A8A036FA814E448B9434CE3BA966D2",1)	D2ZH3	0/10/10/00/00/00/10/00/10/00/1...	=DISPIMG("ID_C1B954D9D2234316B17F7A1166B81B6F",1)
N1_J1_238	1/11/10/10/11/10/11/10/00/1./....	=DISPIMG("ID_1CD9738F5FE549B2808B108C291628DB",1)	D2ZH8	0/1./.0/00/10/0./.0/1./.0/0./....	=DISPIMG("ID_3C6EB3CEB0FC490AA2C639ED531850DF",1)
N1_J1_79	0/10/1./.0/10/1./../.0/10/10/0...	=DISPIMG("ID_8E7D0E6DDB3B472F9F39B0825392EC80",1)	D2U7	./.0/10/1./.0/1./.0/1./.0/0./....	=DISPIMG("ID_BC5824804FF34F6BAED4CA90A8B31217",1)
N1_J1_80	0/10/1./.0/10/11/11/10/10/10/0...	=DISPIMG("ID_241A65B013634213B039A906E3974608",1)	D2U8	./../.0/1./.0/10/10/1./.0/0./....	=DISPIMG("ID_71D0800FE6DC4939820EE7EC24F98C35",1)
N1_P_277	0/10/10/10/10/11/11/10/00/10/1...	=DISPIMG("ID_3E584B2FF5D84289926666DCC9BB72F4",1)	D2U12	./../.0/00/10/0./.0/1./.0/0./....	=DISPIMG("ID_D2A10F25551C4EF2ABBC05C5B0359BF0",1)
N1_SN1_130	0/11/10/1./../.1/1./.0/00/10/0...	=DISPIMG("ID_A6D91A520324438F9C76C01083F3FE51",1)	D2W3（230139）	./../.0/0./.0/0./.0/1./.0/0./....	=DISPIMG("ID_CFC9C716007A400BB4DD47BFBED996D7",1)
N1_SN1_131	1/11/1./.0/10/11/10/10/00/1./....	=DISPIMG("ID_D8A9E0C509434765B76A45891782C9DB",1)	D2W4	./.0/10/0./.0/10/10/0./.0/1./....	=DISPIMG("ID_A405974751AD4CCAA0EE2EA04F2BDCB8",1)
N1_SN1_210	0/10/10/10/10/11/11/10/00/1./....	=DISPIMG("ID_6BD66E6632834D118044655AE3EFB9A0",1)	D2Z5	./../.0/0./.0/1./.0/0./.0/1./....	=DISPIMG("ID_4FA1C4C5E0E7497B863291CED8BCF51A",1)
N1_SN1_211	1/1./../.0/1./.1/11/10/10/10/0...	=DISPIMG("ID_1AE02D5A570E4646B8C20FCE7FAED17E",1)	D2Z6	./../.0/0./.0/0./.0/1./.0/0./....	=DISPIMG("ID_B18DD9B093D84E0093DFE692EF463E5B",1)
N1_SN1_33	0/00/0./.0/00/10/11/10/10/10/1...	=DISPIMG("ID_D95544305E4E4CBFA129D978743EA6ED",1)	D2ZH4	0/1./.0/0./.0/0./.0/0./.0/1./....	=DISPIMG("ID_A0837B4755764F9CAA5487AD23BFF75A",1)
N1_SN1_35	./.0/10/1./../.1/10/10/00/10/1...	=DISPIMG("ID_83EB190CF34A4007B924AE2D247A4E14",1)	D2U13	./../.0/1./.0/0./.0/0./.0/0./....	=DISPIMG("ID_5B7F2BBBBB36461D8C2CE2E646772462",1)
N1_SN1_36	0/11/1./.1/1./.0/10/10/00/10/1...	=DISPIMG("ID_6059E1416F1E46ADA7315B15ADEECBB5",1)	D3U4	0/10/10/0./.0/0./.0/10/10/00/1...	=DISPIMG("ID_0BF7D50EF82E49A28E78B1BB28601DC3",1)
N1_SN1_37	./.0/1./../../.1/11/10/1./.0/1...	=DISPIMG("ID_63CA321BFFEF4ACAB72B14050A1CBED2",1)	D3U5	./.0/10/00/10/1./.0/1./.0/1./....	=DISPIMG("ID_1BF8B4B97A3E4FD4BB5B714D79B009BE",1)
N1_SZ1_1	1/10/11/1./../.1/10/10/00/00/1...	=DISPIMG("ID_96AED882D3774D3BA69BBAF994C7CC7D",1)	D3Z1	0/10/10/1./.0/1./.0/0./.0/00/1...	=DISPIMG("ID_BAD3C0DF401F4784BC27815836C33AA0",1)
N1_SZ1_2	0/10/1./.0/10/10/10/10/00/10/0...	=DISPIMG("ID_5D97877B0274407FA94978D83A263494",1)	D3Z4	./.0/10/0./.0/10/10/0./.0/0./....	=DISPIMG("ID_5C6B6E62F4FF4BB5B4E59EDE48AAA6D5",1)
N1_SZ1_4	1/10/11/11/1./.0/1./.0/0./.0/0...	=DISPIMG("ID_FA5C4F6FCE6E486F91EF5773499C4825",1)	D3Z6	./../.0/0./.0/0./.0/0./.0/0./....	=DISPIMG("ID_BF220C46165949D5BDFD8DE0E09B559B",1)
N1_S_143	1/10/10/10/10/10/10/10/00/10/1...	=DISPIMG("ID_6C972ED6AA734A20BA280EBFA608A42C",1)	D3Z7	./../.0/1./.0/00/10/0./.0/0./....	=DISPIMG("ID_4A902F1F063942DB98B079E0D46A0818",1)
N1_S_144	0/11/10/10/10/10/0./../.0/1./....	=DISPIMG("ID_9A34F8DDC84642A7950D9684D600A566",1)	D3Z8	./../.0/0./.0/0./.0/0./.0/1./....	=DISPIMG("ID_D89428C6B3214783AC21BD2DC707BDDB",1)
N1_S_145	0/1./.0/10/11/10/1./../../.0/0...	=DISPIMG("ID_CD23076036E147FDA5F1F9C5F4EFF7B4",1)	D3Z9	0/1./.0/0./.0/1./.0/00/10/0./....	=DISPIMG("ID_F88E41052ADC43B6801BB8D99976DA4C",1)
N1_S_217	1/10/10/10/1./.1/10/10/1./../....	=DISPIMG("ID_5FF6F1BF7BC1438FB70AB5666B687B93",1)	D3Z10	0/10/10/00/10/00/10/00/10/00/1...	=DISPIMG("ID_F8D230C3D99D451A8DD2FC944577CBBA",1)
N1_S_218	0/11/1./.0/1./.0/10/1./../.0/1...	=DISPIMG("ID_EB699483116B4A2BABBC1C62C3A3E33B",1)	D3ZH1	0/1./.0/00/10/1./.0/1./.0/0./....	=DISPIMG("ID_A48595919E534408B43522E498CE7881",1)
N1_S_38	./.0/10/1./.0/10/1./../.0/00/1...	=DISPIMG("ID_099EE8DC513E446FB94A710B67CB405F",1)	D3ZH3	./../.0/0./.0/0./.0/1./.0/00/1...	=DISPIMG("ID_A5542C8D32E84C799E80DEBA2091FA4C",1)
N1_S_39	0/10/10/10/1./.1/10/1./.0/10/0...	=DISPIMG("ID_167E2551E669455DBBA9CFA0CA69ECD1",1)	D3ZH7	0/1./.0/0./.0/1./.0/00/10/00/1...	=DISPIMG("ID_6A373FE4A89F4A19BCD8FCB91865F56E",1)
N1_S_40	1/1./.0/10/10/1./../.0/1./.0/1...	=DISPIMG("ID_E9D7AA9CA1294275B6574E50E97C62DD",1)	D3ZH10	./.0/10/0./.0/0./.0/10/10/1./....	=DISPIMG("ID_44EA35EFFD2A4178B66E1A2C6A724113",1)
N1_S_41	1/1./../.1/10/10/10/10/10/00/1...	=DISPIMG("ID_E633FB4F77C443448D397F26E9DBCC6E",1)	D3W1	./../.0/1./.0/0./.0/0./.0/0./....	=DISPIMG("ID_33AE3B098EFF4FA6AA2973D6D04538F6",1)
N1_S_8	./.0/10/11/10/10/10/10/10/10/0...	=DISPIMG("ID_64E1027747764BB28F30EC391F5E36C0",1)	D4W1	0/1./.0/00/10/10/10/0./.0/00/1...	=DISPIMG("ID_0A4A916BA68F486E9680EDEB62DD3EBC",1)
SN1_P_279	0/10/10/00/10/00/1./../../../....	=DISPIMG("ID_572E0641BA50402E8C4D193E5714DCD4",1)	D4W2	./.0/10/0./.0/1./.0/0./.0/0./....	=DISPIMG("ID_EAF885B320734B148B38DDC0C6C2F9B8",1)
SZ1_P_280	1/11/10/0./.0/01/10/10/1./.0/0...	=DISPIMG("ID_2BDD14459BAA4D3281E5E40F92E908F9",1)	D4W5	0/1./.0/00/10/0./.0/1./.0/0./....	=DISPIMG("ID_0D38CD9C5E394109AC9ECDF5D8EFD88B",1)
S_BK1_159	0/11/10/0./.0/0./.1/10/10/00/0...	=DISPIMG("ID_C9FA2D427A574FC6B7F40CFD1381C1FF",1)	D4W6	./../.0/1./.0/0./.0/1./.0/0./....	=DISPIMG("ID_B030C5CC2A084D49BB3268DEC6BBF3D9",1)
S_BK1_160	0/10/10/00/10/00/1./../.0/10/0...	=DISPIMG("ID_ADDDF76A8BF64820B6624DDFD4FE9F3A",1)
