# Supplementary material for: Comprehensive Evaluation and DNA Fingerprints of Liriodendron Germplasm Accessions Based on Phenotypic Traits and SNP Markers
Source: Plants (Basel). 2025 Aug 23;14(17):2626. doi: 10.3390/plants14172626 (PMC12430399; doi:10.3390/plants14172626)
Supplement: Supplementary file 1 [file plants-14-02626-s001.zip › Table S3.xlsx]

## Sheet: Sheet1
Supplementary Table S3. Scoring Table for 34 Morphological Traits
	Phenotypic trai	Scoring	Measurement method
1	Crown shape	1.Conical 2.Conic 3.Irregular	Visual assessment
2	Crown width	1.Narrow 2.Medium 3.Wide	Visual assessment
3	Stem form	1.Straight 2.Semi-straight 3.Moderate 4.Curved 5.Forked	Visual assessment
4	Branch diameter	1.Thick 2.Medium 3.Thin	Visual assessment
5	Branch density	1.Sparse 2.Medium 3.Dense	Visual assessment
6	Bark fissuring	1.Smooth 2.Longitudinal cracks 3.Rough blocky	Visual assessment
7	Lenticel	1.Flat 2.Convex	Visual assessment
8	Bark color	1.Grayish-white 2.Purple-brown	Visual assessment
9	Under-branch height	1.Short 2.Medium 3.Tall	Visual assessment
10	Epidermis color	1.Gray-green 2.Purple-brown	Visual assessment
11	Juvenile leaf color	1.Yellow 2.Yellow-green 3.Green	Visual assessment
12	Mature leaf color	1.Yellow 2.Yellow-green 3.Green 4.Dark green	Visual assessment
13	Summer leaf color	1.Yellow 2.Yellow-green 3.Green 4.Dark green	Visual assessment
14	Autumn leaf color	1.Yellow 2.Yellow-green 3.Green 4.Dark green 5.Orange-yellow	Visual assessment
15	Leaf shape	1.Tunicate 2.Palmate 3.Intermediate	Visual assessment
16	Number of leaf lobes	1.3-lobed 2.3-5 lobed 3.5-lobed	Visual assessment
17	Leaf lobe depth	1.None 2.Shallow 3.Medium 4.Deep	Visual assessment
18	Central lobe angle	1.Small 2.Medium 3.Large	Visual assessment
19	Leaf margin	1.Entire 2.Palmate 3.Revolute 4.Lobed	Visual assessment
20	Leaf base shape	1.Rounded 2.Truncate 3.Cordate 4.Shallow-cordate 5.Flat-truncate	Visual assessment
21	Corolla shape	1.Bowl-shaped 2.Cup-shaped 3.Bell-shaped	Visual assessment
22	Inner tepal color	1.Solid 2.Bicolor	Visual assessment
23	Tip recurvature	1.Weak 2.Medium 3.Strong	Visual assessment
24	Floral striping	1.Present 2.Absent	Visual assessment
25	Color striping	1.Pale yellow 2.Yellow 3.Orange-yellow	Visual assessment
26	Bud burst timing	1.Early 2.Mid 3.Late	Visual assessment
27	Flowering period	1.Initial bloom 2.Full bloom 3.Final bloom	Visual assessment
28	Leaf coloration period	1.Early 2.Mid 3.Late	Visual assessment
29	Leaf color duration	1.Short 2.Medium 3.Long	Visual assessment
30	Standard term	1.Early 2.Mid 3.Late	Visual assessment
31	Leaf abscission date	1.Early 2.Mid 3.Late	Visual assessment
32	DBH(cm)		Girth measurement at 1.3m using a dendrometer
33	Height(m)		Ultrasonic height gauge measurement
34	Branch number		Visual assessment
