# Supplementary material for: Comprehensive Evaluation and DNA Fingerprints of Liriodendron Germplasm Accessions Based on Phenotypic Traits and SNP Markers
Source: Plants (Basel). 2025 Aug 23;14(17):2626. doi: 10.3390/plants14172626 (PMC12430399; doi:10.3390/plants14172626)
Supplement: Supplementary file 1 [file plants-14-02626-s001.zip › Table S4.xlsx]

## Sheet: Sheet1
Supplementary Table S4. Data Collection Sheets for 34 Morphological Traits in 297 Liriodendron Accessions
Code	DBH(cm)	Height(m)	Branch number	Crown shape	Crown width	Stem form	Branch diameter	Branch density	Bark fissuring	Lenticel	Bark color	Under-branch height	Epidermis color	Juvenile leaf color	Mature leaf color	Summer leaf color	Autumn leaf color	Leaf shape	Number of leaf lobes	Leaf lobe depth	Central lobe angle	Leaf margin	Leaf base shape	Bud burst timing	Flowering period	Leaf coloration period	Leaf color duration	Standard term	Leaf abscission date	Corolla shape	Inner tepal color	Tip recurvature	Floral striping	Color striping
BK1_H_117	23.1	18	18	3	1	5	1	3	2	2	2	3	2	3	3	4	2	2	2	2	2	1	2	2	3	2	2	2	2	2	2	2	1	3
BK1_H_118	21.6	18.9	23	1	1	2	1	3	2	2	2	3	2	3	3	3	2	2	2	2	2	1	2	3	3	2	2	2	2	3	2	2	1	1
BK1_H_120	22.7	20.4	16	3	1	2	1	2	1	1	2	3	2	3	3	4	2	2	2	2	2	1	2	3	2	2	2	2	2	2	2	2	1	1
BK1_H_121	23.4	22	15	1	2	2	2	2	2	2	2	3	2	3	3	3	2	2	2	2	2	1	2	2	3	2	2	2	2	2	2	1	1	3
BK1_H_231	20.8	21	11	3	2	5	1	1	2	2	2	3	2	3	3	4	2	2	2	2	2	1	2	2	2	2	2	2	2	3	2	2	1	2
BK1_H_46	23	21.5	17	1	1	1	1	1	2	2	2	2	2	3	3	4	2	2	2	2	2	1	2	2	2	2	2	2	2	3	2	2	1	3
BK1_H_47	24.5	21.3	14	3	1	1	1	1	2	2	1	2	2	3	3	3	2	2	2	3	1	1	2	2	2	2	2	2	2	2	2	1	1	1
BK1_H_99	25.2	23.2	11	3	1	2	1	1	2	2	1	2	2	3	3	3	1	2	2	3	3	1	2	1	2	1	2	1	2	2	2	1	1	3
BK1_P_270	41.8	20.7	22	2	2	2	2	2	2	2	2	3	2	3	3	4	1	2	2	2	2	1	2	2	2	1	3	3	3	3	2	2	1	1
BK1_S_132	35.3	23.5	22	1	3	4	3	3	2	2	2	3	2	3	3	4	1	2	2	2	2	1	2	3	3	1	1	3	3	3	2	2	1	1
BK1_S_133	22	22.5	19	3	1	2	1	2	1	2	2	3	2	3	3	3	2	2	2	2	2	1	2	2	1	2	2	2	2	2	2	1	1	3
BK1_S_134	27.5	22.6	25	1	2	2	2	3	2	2	2	3	2	3	3	4	2	2	2	2	2	1	2	3	2	2	2	1	2	3	2	2	1	1
BK1_S_135	21.4	21.6	17	3	1	2	1	2	2	2	2	3	2	3	3	3	2	2	2	2	2	1	2	3	3	3	3	3	2	3	2	2	1	3
BK1_S_136	19.9	21	14	3	1	2	1	2	1	2	2	3	2	3	3	4	2	2	2	2	2	1	2	3	3	3	3	2	2	3	2	1	1	1
BK1_S_137	27.8	23.6	27	1	1	4	1	1	2	2	2	3	2	3	3	4	4	2	2	2	2	1	2	3	2	3	1	2	2	3	2	2	1	3
BK1_S_138	22.5	23.5	33	3	1	5	1	1	2	2	1	2	2	3	3	3	4	2	2	1	3	1	2	3	3	3	3	2	2	2	2	1	1	3
BK1_S_239	31.5	20	37	3	3	1	3	3	2	2	2	1	2	3	3	4	4	2	2	2	2	1	2	2	2	3	2	2	3	3	2	2	1	2
BK1_S_240	23	21.2	26	3	2	3	1	2	2	2	2	2	2	3	3	3	2	2	2	2	2	1	2	2	2	2	2	2	2	2	2	1	1	3
BK1_S_26	31.2	21.7	30	1	2	3	2	3	2	1	2	1	2	3	3	3	2	2	2	2	2	1	2	3	1	1	3	3	3	3	2	2	1	3
BK1_S_27	29.6	22.2	28	1	2	5	2	2	2	1	2	2	2	3	3	3	2	2	2	2	2	1	2	3	2	1	2	3	3	3	2	2	1	3
BK1_S_69	16.4	19.8	28	3	1	1	1	2	2	2	2	2	2	3	3	3	2	2	2	2	2	1	2	1	3	3	3	1	1	2	2	2	1	1
BK1_S_71	28	23.2	29	1	1	2	2	2	2	2	2	1	2	3	3	3	2	2	2	2	2	1	2	3	1	2	2	2	2	2	2	2	1	3
C1_P_271	38.3	22.8	19	3	2	2	1	2	2	2	2	1	2	3	3	3	1	2	2	2	2	1	2	1	1	1	3	3	3	2	2	1	1	1
FY1_P_272	20.3	15.8	20	3	2	2	1	2	2	2	2	3	2	3	3	4	2	2	2	2	2	1	2	2	3	3	3	2	2	2	2	2	1	1
H_L_155	31.8	21.6	21	3	3	4	2	3	2	2	1	2	2	3	3	3	2	2	2	2	2	1	2	3	1	1	2	3	2	2	2	1	1	3
H_L_157	28.6	23.6	8	3	1	5	2	3	2	2	1	3	2	3	3	4	1	2	2	2	2	1	2	1	1	2	2	3	2	2	2	2	1	2
H_L_235	31.8	21.1	17	3	1	2	1	2	2	2	1	3	2	3	3	3	2	2	2	2	2	1	2	2	3	2	3	3	3	2	2	2	1	1
H_L_236	24.7	20.6	21	3	2	2	1	2	2	2	2	3	2	3	3	3	2	2	2	2	2	1	2	2	3	2	3	2	2	2	2	1	1	1
H_L_84	22.9	22.7	18	1	2	2	2	2	2	1	1	3	2	3	3	4	2	2	2	2	2	1	2	2	2	3	2	2	2	2	2	1	1	1
H_L_85	26.8	22.5	13	1	2	2	1	2	1	1	1	3	2	3	3	3	2	2	2	2	2	1	2	2	3	2	2	2	2	2	2	2	1	1
H_L_86	26.1	24	17	3	2	3	2	2	2	2	1	3	2	3	3	4	1	2	2	2	2	1	2	2	3	2	2	2	2	2	2	2	1	3
H_P_273	24.1	15.2	18	3	2	2	2	2	2	2	1	3	2	3	3	3	2	2	2	2	2	1	2	2	3	2	2	2	2	2	2	1	1	1
J1_L_123	23.3	19	21	3	2	4	1	3	1	2	2	2	2	3	3	4	2	2	2	2	2	1	2	3	3	2	2	2	2	2	2	1	1	2
J1_L_125	18.8	17.7	7	3	1	5	1	1	1	2	1	3	2	3	3	4	2	2	2	2	2	1	2	1	3	3	3	1	1	2	2	1	1	3
J1_L_129	28.6	22.8	19	1	2	2	2	3	2	2	1	3	2	3	3	4	2	2	2	2	2	1	2	3	2	1	2	2	2	2	2	1	1	2
J1_L_51	25.7	19.7	15	3	1	3	1	2	2	2	2	3	2	3	3	3	2	2	2	2	2	1	2	2	2	2	2	2	2	2	2	1	1	3
J1_L_96	22.5	23	10	1	1	3	1	1	2	2	1	3	2	3	3	3	2	2	2	2	2	1	2	3	2	2	2	2	2	2	2	1	1	2
J1_L_97	25.6	22.1	19	3	1	5	2	2	2	2	1	3	2	3	3	3	2	2	2	2	2	1	2	2	2	2	2	2	2	2	2	1	1	2
J1_L_98	33.7	22.7	28	3	3	2	2	3	2	2	2	2	2	3	3	3	1	2	2	2	2	1	2	1	2	1	3	3	3	2	2	1	1	1
J1_P_274	20	19.1	18	3	2	2	2	2	2	2	1	3	2	3	3	4	2	2	2	2	2	1	2	2	3	2	2	2	2	2	2	1	1	2
L_C1_104	18.5	21.1	13	3	1	2	1	1	1	1	1	3	2	3	3	4	1	2	2	2	2	1	2	1	3	2	1	1	2	2	2	1	1	1
L_C1_139	31.5	22.8	19	3	2	2	1	2	2	2	1	3	2	3	3	3	2	2	2	2	2	1	2	3	1	3	3	3	3	2	2	1	1	3
L_C1_140	25.7	21.8	19	3	2	1	1	2	2	2	1	3	2	3	3	4	1	2	2	2	2	1	2	2	2	1	2	2	2	2	2	1	1	2
L_C1_141	28	22.4	30	1	2	2	2	3	2	2	1	1	1	3	3	3	2	2	2	3	3	1	2	2	2	1	2	2	2	2	2	1	1	3
L_C1_142	26.5	22.8	14	1	1	2	2	2	2	2	1	3	2	3	3	4	2	2	2	2	2	1	2	2	2	2	2	2	2	2	2	1	1	2
L_C1_198	28.5	22.2	19	3	2	2	1	2	2	2	1	3	2	3	3	3	2	2	2	2	2	1	2	3	2	2	2	2	2	2	2	1	1	3
L_C1_28	32.6	23	28	2	2	1	2	3	2	1	1	1	1	3	3	3	2	2	2	3	3	1	2	3	1	1	3	3	3	2	2	1	1	3
L_FY1_107	25.2	19.2	26	3	3	4	1	3	2	2	1	2	2	3	3	3	4	2	2	3	3	1	2	3	3	2	2	2	2	2	2	1	1	1
L_FY1_108	24.5	18.5	23	1	2	2	1	3	2	2	2	2	2	3	3	4	2	2	2	2	2	1	2	3	2	2	2	2	2	2	2	1	1	2
L_FY1_109	19.1	16.1	5	3	2	5	1	1	2	2	1	3	2	3	3	4	2	2	2	2	2	1	2	3	3	2	2	2	1	2	2	1	1	3
L_FY1_12	17.2	20	9	3	1	5	1	1	2	2	1	3	2	3	3	3	2	2	2	2	2	1	2	1	3	2	1	1	1	2	2	1	1	2
L_FY1_13	25.1	20.4	25	1	2	2	2	3	2	2	1	2	2	3	3	4	2	2	2	2	2	1	2	1	2	2	2	2	2	2	2	1	1	1
L_FY1_224	31.9	21.6	26	3	2	3	1	3	2	2	1	2	2	3	3	3	1	2	2	2	2	1	2	3	1	2	3	3	3	2	2	1	1	2
L_FY1_74	20.2	18.4	19	3	1	5	1	3	2	2	1	3	2	3	3	4	1	2	2	2	2	1	2	1	2	2	2	2	2	2	2	1	1	2
L_J1_148	28.9	19.5	22	3	2	4	1	3	2	1	1	2	2	3	3	3	2	2	2	3	3	1	2	2	2	1	2	3	2	2	2	1	1	1
L_J1_149	29.4	21.5	23	3	2	2	2	2	2	2	1	3	2	3	3	4	2	2	2	2	2	1	2	2	2	1	2	3	2	2	2	1	1	3
L_J1_150	30.4	21.7	26	3	2	2	2	3	2	2	1	2	2	3	3	4	2	2	2	2	2	1	2	3	2	1	2	3	2	2	2	1	1	2
L_J1_212	25.5	22.7	14	1	1	2	2	2	2	1	1	3	2	3	3	4	2	2	2	2	2	1	2	2	2	2	2	2	2	2	2	1	1	2
L_J1_213	27.1	21.1	11	1	2	2	2	2	2	1	2	3	2	3	3	3	2	2	2	2	2	1	2	3	2	2	2	2	2	2	2	1	1	3
L_J1_214	25.3	21.2	9	3	1	1	2	1	2	1	1	3	2	3	3	4	2	2	2	2	2	1	2	3	2	2	2	2	2	2	2	1	1	2
L_J1_215	27.2	20.6	15	1	2	2	2	3	2	1	1	3	2	3	3	3	1	2	2	2	2	1	2	1	2	2	2	2	2	2	2	1	1	1
L_J1_216	24.5	19.5	15	1	1	2	2	2	2	2	1	3	2	3	3	3	1	2	2	2	2	1	2	1	2	2	2	2	2	2	2	1	1	2
L_J1_45	29	24	27	1	2	1	2	2	2	2	1	3	2	3	3	3	2	2	2	2	2	1	2	2	2	2	2	2	2	2	2	1	1	2
L_J1_65	25.4	24.2	20	1	2	1	2	2	2	2	1	3	2	3	3	3	2	2	2	2	2	1	2	1	2	2	2	2	2	2	2	1	1	2
L_J1_67	23.5	19.2	18	1	2	1	1	2	2	1	1	3	2	3	3	3	2	2	2	2	2	1	2	3	2	2	1	2	2	2	2	1	1	2
L_J1_68	26.2	22.9	19	1	2	2	2	2	1	1	1	3	2	3	3	4	1	2	2	2	2	1	2	1	2	2	2	2	2	2	2	1	1	3
L_P_275	27.5	16.2	10	3	1	3	1	1	2	2	2	2	2	3	3	4	2	2	2	2	2	1	2	2	2	2	2	2	2	2	2	1	1	1
L_S_14	30.1	23.6	15	1	2	2	2	2	2	2	1	3	2	3	3	3	1	2	2	2	2	1	2	3	2	2	2	3	2	2	2	1	1	2
L_S_15	28.8	23.4	19	1	2	3	2	1	1	1	2	3	2	3	3	4	2	2	2	2	2	1	2	3	2	2	2	2	2	2	2	1	1	1
L_S_17	30.7	23.8	19	1	2	2	2	2	2	2	1	3	2	3	3	4	2	2	2	2	2	1	2	3	2	2	2	3	2	2	2	1	1	3
L_S_18	37.4	23.4	21	1	3	2	3	2	2	2	1	3	2	3	3	3	2	2	2	2	2	1	2	3	1	2	3	3	3	2	2	1	1	1
L_S_186	25.1	18.5	18	3	2	4	1	2	2	2	2	3	2	3	3	3	2	2	2	2	2	1	2	2	2	2	2	2	2	2	2	1	1	3
L_S_187	23.6	19.5	29	3	2	1	1	2	2	2	2	1	2	3	3	4	1	2	2	2	2	1	2	2	2	2	2	2	2	2	2	1	1	2
L_S_19	33.3	22.6	23	3	2	3	2	2	2	2	1	2	2	3	3	4	2	2	2	2	2	1	2	3	1	1	2	3	3	2	2	1	1	3
L_S_249	25.2	18.9	21	3	2	2	1	2	2	2	1	2	2	3	3	3	2	2	2	2	2	1	2	2	2	2	2	2	2	2	2	1	1	2
L_S_29	36.9	21.8	22	2	2	5	3	3	2	2	1	2	2	3	3	4	2	2	2	2	2	1	2	3	1	1	3	3	3	2	2	1	1	2
L_S_30	27.6	18.8	20	3	2	5	1	2	2	2	1	2	2	3	3	3	2	2	2	3	3	1	2	3	2	2	3	2	2	2	2	1	1	1
L_S_31	32.8	19.8	21	1	2	4	2	2	2	2	1	2	2	3	3	4	2	2	2	2	2	1	2	3	2	2	2	3	3	2	2	1	1	3
L_S_32	28.9	19.4	22	1	1	3	1	2	2	2	1	2	2	3	3	4	2	2	2	2	2	1	2	2	2	2	2	2	2	2	2	1	1	3
L_YY1_106	31.5	23.7	23	3	2	2	2	2	2	2	1	2	2	3	3	4	4	2	2	2	2	1	2	2	2	3	2	2	2	2	2	1	1	3
L_YY1_164	28.6	21.6	31	1	2	2	2	3	2	2	1	1	2	3	3	3	4	2	2	2	2	1	2	3	2	3	2	2	2	2	2	1	1	2
L_YY1_165	31.5	23.5	24	1	2	2	3	3	2	2	1	2	2	3	3	4	4	2	2	2	2	1	2	3	2	3	2	3	2	2	2	1	1	3
L_YY1_166	20	20.7	16	1	1	5	1	3	1	1	1	3	2	3	3	4	4	2	2	3	3	1	2	3	3	3	1	2	2	2	2	1	1	1
L_YY1_220	23.3	18.3	19	3	1	1	1	2	2	2	1	3	2	3	3	4	2	2	2	2	2	1	2	3	2	2	2	2	2	2	2	1	1	2
L_YY1_221	20.6	17.8	14	1	2	2	1	3	1	2	1	3	2	3	3	3	2	2	2	2	2	1	2	2	2	2	2	2	2	2	2	1	1	3
L_YY1_222	29.3	19.4	21	1	2	5	2	3	2	2	1	2	2	3	3	3	1	2	2	2	2	1	2	2	2	2	2	2	2	2	2	1	1	2
L_YY1_223	29	17.7	17	3	2	2	2	2	2	2	1	3	2	3	3	4	2	2	2	2	2	1	2	2	2	2	2	2	2	2	2	1	1	1
M_H_152	22.4	21.1	14	3	1	2	2	3	2	2	1	3	2	3	3	4	1	2	2	2	2	1	2	1	2	2	1	2	2	2	2	1	1	2
M_H_153	26.3	22.9	14	1	1	4	2	2	2	2	1	3	2	3	3	4	2	2	2	2	2	1	2	2	2	2	2	2	2	2	2	1	1	2
M_H_154	36.1	25.3	12	3	3	3	3	3	2	2	1	3	2	3	3	3	1	2	2	1	3	1	6	1	1	3	3	3	3	2	2	1	1	3
M_H_233	26.8	20	15	3	1	3	1	1	2	2	2	3	2	3	3	4	1	2	2	2	2	1	2	2	2	2	2	2	2	2	2	1	1	1
M_H_44	38.7	24.3	30	3	1	2	1	1	2	2	2	3	2	3	3	3	2	2	2	3	3	1	2	2	1	1	2	3	3	2	2	1	1	3
M_H_81	27.2	22.6	14	3	1	5	2	3	2	2	1	3	2	3	3	4	2	2	2	2	2	1	2	1	2	2	2	2	2	2	2	1	1	3
M_H_82	23.1	20.9	17	1	2	4	1	2	1	1	1	3	2	3	3	4	2	2	2	2	2	1	2	2	2	2	2	2	2	2	2	1	1	3
M_J1_252	20.3	17.2	22	3	2	2	2	2	2	2	2	2	2	3	3	4	2	2	2	2	2	1	2	2	2	1	2	2	2	2	2	1	1	1
M_J1_57	18.3	18.2	8	1	1	1	1	1	2	2	1	3	2	3	3	3	2	2	2	2	2	1	2	1	3	3	1	1	1	2	2	1	1	3
M_J1_94	38.3	23.8	29	1	2	2	3	3	2	2	1	1	2	3	3	3	4	2	2	3	3	1	2	1	2	1	2	3	3	2	2	1	1	3
M_J1_95	30.5	23.6	22	1	2	2	2	2	2	2	1	3	2	3	3	3	2	2	2	2	2	1	2	1	2	2	2	3	3	2	2	1	1	2
M_P_276	45.6	21.2	15	3	2	2	3	1	2	2	2	3	2	3	3	3	2	2	2	2	2	1	2	3	1	2	3	3	3	2	2	1	1	2
M_SZ1_194	30.6	21.8	32	3	2	2	2	3	2	2	2	2	2	3	3	4	2	2	2	2	2	1	2	3	2	2	2	3	3	2	2	1	1	2
M_SZ1_195	29.5	22.2	23	3	2	2	2	2	2	2	2	3	2	3	3	4	1	2	2	2	2	1	2	1	2	2	2	3	2	2	2	1	1	2
M_SZ1_205	25	23.3	21	1	2	3	1	2	1	2	1	3	2	3	3	3	2	2	2	2	2	1	2	2	2	2	2	2	2	2	2	1	1	1
M_SZ1_206	19.4	20.9	5	3	1	1	1	1	2	2	1	3	2	3	3	4	1	2	2	2	2	1	2	1	3	3	1	2	2	2	2	1	1	2
M_SZ1_207	20.1	19.1	6	3	2	1	2	1	2	1	1	3	2	3	3	3	2	2	2	2	2	1	2	2	3	2	2	2	2	2	2	1	1	3
M_SZ1_208	25.8	22.2	17	3	1	5	1	1	2	2	1	3	2	3	3	3	4	2	2	3	3	1	3	3	2	3	晚	2	2	2	2	1	1	3
M_SZ1_209	23.7	21	15	3	1	1	1	2	2	2	1	3	2	3	3	3	2	2	2	2	2	1	2	2	2	2	2	2	2	2	2	1	1	1
M_SZ1_83	22.3	20.6	18	3	1	1	2	3	2	1	1	3	2	3	3	3	1	2	2	2	2	1	2	1	2	2	2	2	2	2	2	1	1	2
M_S_105	21.1	21.3	20	3	2	2	2	2	2	2	1	3	2	3	3	4	2	2	2	2	2	1	2	2	2	2	2	2	2	2	2	1	1	1
M_S_167	22.8	22.8	14	1	2	3	2	2	2	2	1	3	2	3	3	3	1	2	2	3	3	1	2	2	1	2	2	2	2	2	2	1	1	3
M_S_201	17.5	20.2	13	3	1	2	1	1	1	2	1	3	2	3	3	3	2	2	2	2	2	1	2	3	3	3	2	1	1	2	2	1	1	2
M_S_202	19.9	20.5	10	3	1	3	1	1	1	2	1	3	2	3	3	3	2	2	2	2	2	1	2	2	3	3	2	1	1	2	2	1	1	3
M_S_204	31.3	21.3	24	1	3	2	2	3	2	2	1	3	2	3	3	4	1	2	2	2	2	1	2	1	2	2	2	3	3	2	2	1	1	2
M_S_60	24.2	20.5	26	3	2	5	2	2	1	2	1	3	2	3	3	4	1	2	2	2	2	1	2	3	2	2	2	2	2	2	2	1	1	3
M_WYS1_248	27.7	18.7	22	3	2	1	1	2	2	2	2	3	2	3	3	4	2	2	2	2	2	1	2	3	2	2	2	2	2	2	2	1	1	1
M_WYS1_50	26.8	22.1	21	3	1	2	1	3	2	2	1	3	2	3	3	3	2	2	2	2	2	1	2	1	2	2	2	2	2	2	2	1	1	2
M_WYS1_89	37.1	25.8	23	3	2	5	2	3	2	2	1	2	2	3	3	4	1	2	2	3	3	1	2	2	1	2	3	3	3	2	2	1	1	3
N1_J1_147	28.1	19.6	27	3	2	2	1	2	2	2	2	3	2	3	3	4	2	2	2	2	2	1	2	2	2	2	2	2	2	2	2	1	1	2
N1_J1_189	21.7	18.2	1	3	1	2	1	1	2	2	2	3	2	3	3	4	2	2	2	2	2	1	2	2	2	2	2	2	1	2	2	1	1	1
N1_J1_190	31.1	18.6	34	3	3	2	2	3	2	2	1	1	2	3	3	3	1	2	2	2	2	1	2	3	1	2	3	2	1	2	2	1	1	2
N1_J1_237	24.6	20	21	3	2	2	1	2	2	2	2	3	2	3	3	3	2	2	2	2	2	1	2	2	2	2	2	2	2	2	2	1	1	2
N1_J1_238	25	20.9	22	3	2	5	1	2	2	2	2	3	2	3	3	4	2	2	2	2	2	1	2	2	2	2	2	2	2	2	2	1	1	1
N1_J1_79	38.1	24.4	23	1	3	5	2	3	2	2	1	3	2	3	3	3	2	2	2	2	2	1	2	2	3	2	3	3	3	2	2	1	1	2
N1_J1_80	27.7	21.9	30	1	3	1	2	3	2	1	1	1	2	3	3	3	1	2	2	3	3	1	2	3	2	3	3	2	2	2	2	1	1	3
N1_P_277	26.8	24.2	17	3	1	2	3	1	2	2	1	3	2	3	3	3	2	2	2	2	2	1	2	2	2	2	2	2	2	2	2	1	1	2
N1_SN1_130	30.2	24.7	24	3	2	2	2	3	2	2	1	3	2	3	3	3	2	2	2	2	2	1	2	3	2	2	2	3	2	2	2	1	1	1
N1_SN1_131	23.2	23.5	35	1	2	1	2	3	2	2	2	2	2	3	3	3	2	2	2	2	2	1	2	3	2	2	2	2	2	2	2	1	1	2
N1_SN1_210	31.9	21.7	16	1	2	3	1	2	2	1	2	3	2	3	3	3	2	2	2	2	2	1	2	2	1	2	3	3	2	2	2	1	1	2
N1_SN1_211	22.3	20.9	25	3	2	4	3	3	2	2	1	2	2	3	3	4	1	2	2	3	3	1	2	2	2	2	2	2	2	2	2	1	1	3
N1_SN1_33	27.7	21.9	20	3	1	3	1	2	2	1	1	3	2	3	3	3	2	2	2	2	2	1	2	3	2	2	2	2	2	2	2	1	1	2
N1_SN1_35	26.2	22.3	30	1	1	2	2	3	2	2	1	2	2	3	3	4	2	2	2	2	2	1	2	2	2	2	2	2	2	2	2	1	1	1
N1_SN1_36	36.7	24.2	27	1	1	2	1	2	2	2	2	2	2	3	3	3	2	2	2	2	2	1	2	3	1	2	3	3	3	2	2	1	1	2
N1_SN1_37	31.8	24.4	26	1	2	3	2	3	2	2	2	3	2	3	3	3	2	2	2	2	2	1	2	2	2	2	3	3	3	2	2	1	1	3
N1_SZ1_1	33.9	23	35	1	2	1	2	3	2	2	1	1	2	3	3	4	2	2	2	2	2	1	2	1	2	2	3	3	3	2	2	1	1	1
N1_SZ1_2	27.3	22.2	34	3	3	2	2	2	2	2	1	2	2	3	3	3	1	2	2	2	2	1	2	3	2	2	2	2	2	2	2	1	1	2
N1_SZ1_4	32.9	24	39	1	2	5	2	3	2	2	1	2	2	3	3	3	2	2	2	2	2	1	2	2	2	2	3	3	2	2	2	1	1	2
N1_S_143	30.9	18.9	20	1	2	2	2	3	2	2	1	2	2	3	3	4	2	2	2	2	2	1	2	3	2	2	2	3	2	2	2	1	1	2
N1_S_144	17.4	17.3	25	1	2	2	3	3	2	2	1	2	2	3	3	3	2	2	2	2	2	1	2	3	3	3	1	1	1	2	2	1	1	3
N1_S_145	29	20.3	15	1	1	4	1	2	2	2	1	3	2	3	3	3	2	2	2	2	2	1	2	3	2	2	2	2	2	2	2	1	1	3
N1_S_217	24.4	20.6	20	1	2	2	2	3	2	2	1	3	2	3	3	3	2	2	2	2	2	1	2	3	2	2	2	2	2	2	2	1	1	2
N1_S_218	28.5	25	14	3	1	2	1	1	2	2	2	3	2	3	3	4	2	2	2	2	2	1	2	3	2	2	2	2	2	2	2	1	1	1
N1_S_38	31.5	23.6	26	3	2	5	2	3	2	2	2	3	2	3	3	3	1	2	2	2	2	1	2	3	2	2	2	3	3	2	2	1	1	3
N1_S_39	38	24	14	3	2	5	2	1	2	2	1	3	2	3	3	4	2	2	2	2	2	1	2	3	2	2	3	3	3	2	2	1	1	2
N1_S_40	31.2	25.7	32	3	2	1	3	3	2	2	1	1	2	3	3	3	4	2	2	3	3	1	2	3	2	1	1	3	3	2	2	1	1	3
N1_S_41	33.8	21.2	19	3	3	5	2	3	2	2	1	3	2	3	3	4	2	2	2	2	2	1	2	3	2	2	3	3	3	2	2	1	1	2
N1_S_8	33.8	21.2	24	1	2	5	2	3	2	2	1	2	2	3	3	4	2	2	2	2	2	1	2	2	2	2	3	3	3	2	2	1	1	1
SN1_P_279	18	13.1	5	3	1	3	2	1	2	2	1	3	2	3	3	4	2	2	2	2	2	1	2	1	3	3	1	1	1	2	2	1	1	2
SZ1_P_280	39.9	21	13	3	1	2	3	1	2	2	2	3	2	3	3	4	2	2	2	2	2	1	2	3	1	2	3	3	3	2	2	1	1	3
S_BK1_159	24.2	21	18	3	2	3	1	1	2	2	1	3	2	3	3	3	1	2	2	2	2	1	2	2	2	2	2	2	2	2	2	1	1	2
S_BK1_160	29.6	21.3	20	3	2	5	2	2	2	2	1	2	2	3	3	4	2	2	2	2	2	1	2	2	2	2	2	3	2	2	2	1	1	2
S_BK1_161	26.4	21.9	19	3	2	2	1	1	2	2	2	3	2	3	3	3	2	2	2	2	2	1	2	2	2	2	2	2	2	2	2	1	1	3
S_BK1_162	25.2	21.3	19	3	2	2	1	1	2	2	2	3	2	3	3	3	2	2	2	2	2	1	2	2	2	2	2	2	2	2	2	1	1	2
S_BK1_163	34.6	21.8	24	3	2	2	3	2	2	2	1	3	2	3	3	3	2	2	2	2	2	1	2	3	2	2	2	3	2	2	2	1	1	1
S_BK1_180	16.6	14.8	11	3	1	1	1	1	2	2	1	1	2	3	3	4	2	2	2	2	2	1	2	1	2	3	1	1	1	2	2	1	1	3
S_BK1_181	29.6	18.3	30	3	2	4	2	3	2	2	1	2	2	3	3	3	1	2	2	2	2	1	2	3	2	2	2	2	2	2	2	1	1	2
S_BK1_91	24	24.4	14	1	2	3	2	2	2	1	2	2	2	3	3	4	2	2	2	3	3	1	2	2	2	3	2	2	3	2	2	1	1	1
S_BK1_92	28.1	24	21	3	1	4	2	3	2	1	1	2	2	3	3	4	2	2	2	2	2	1	2	3	2	2	2	2	2	2	2	1	1	3
S_BK1_93	16.5	18.6	12	3	1	4	1	1	2	1	1	2	2	3	3	4	2	2	2	2	2	1	2	1	3	3	2	1	2	2	2	1	1	1
S_L_100	20.7	23.8	11	3	1	1	1	1	2	1	1	3	2	3	3	3	2	2	2	2	2	1	2	2	2	2	2	2	2	2	2	1	1	3
S_L_101	26.3	25.4	20	3	2	5	2	2	2	2	1	2	2	3	3	3	2	2	2	2	2	1	2	2	2	2	2	2	2	2	2	1	1	2
S_L_111	28.8	18.6	16	1	1	1	2	2	2	2	1	3	2	3	3	3	2	2	2	2	2	1	2	3	2	2	2	2	2	2	2	1	1	2
S_L_112	21.5	19.1	18	3	1	3	1	2	2	2	1	2	2	3	3	3	1	2	2	2	2	1	2	3	2	2	2	2	2	2	2	1	1	3
S_L_113	25.1	19.8	21	1	2	2	1	2	2	2	1	2	2	3	3	4	2	2	2	2	2	1	2	3	2	2	2	2	2	2	2	1	1	2
S_L_22	29.2	23.8	16	3	2	2	2	2	2	2	1	3	2	3	3	3	1	2	2	3	3	1	2	2	2	2	2	2	2	2	2	1	1	1
S_L_226	27.4	19.9	19	3	2	2	1	1	2	2	2	2	2	3	3	3	2	2	2	2	2	1	2	2	2	2	2	2	2	2	2	1	1	3
S_L_227	31.1	18.6	17	3	2	3	1	1	2	2	1	2	2	3	3	4	1	2	2	2	2	1	2	3	2	2	2	无	1	2	2	1	1	3
S_L_228	29.5	20.2	16	3	2	3	1	1	2	2	1	2	2	3	3	4	2	2	2	2	2	1	2	2	2	1	2	2	2	2	2	1	1	1
S_L_229	28.9	18.6	16	3	2	5	1	1	2	2	2	3	2	3	3	4	1	2	2	2	2	1	2	2	2	1	2	2	2	2	2	1	1	3
S_L_230	27	21.1	23	3	2	2	1	2	2	2	1	3	2	3	3	3	2	2	2	2	2	1	2	2	2	2	2	2	2	2	2	1	1	2
S_L_24	19.3	21.6	20	1	1	2	1	1	1	2	1	3	2	3	3	4	4	2	2	2	2	1	2	3	3	2	1	2	3	2	2	1	1	3
S_L_25	34.5	23.2	29	1	2	2	2	3	2	2	1	2	2	3	3	3	2	2	2	2	2	1	2	3	1	2	3	无	2	2	2	1	1	2
S_N1_170	30.5	22.7	23	1	2	3	3	3	2	2	1	2	2	3	3	4	2	2	2	2	2	1	2	3	2	2	2	3	2	2	2	1	1	3
S_N1_171	29.5	23.4	12	1	2	3	2	2	2	1	1	3	2	3	3	4	2	2	2	2	2	1	2	3	2	2	2	3	2	2	2	1	1	2
S_N1_172	20.2	20.8	15	1	1	3	1	1	1	1	1	1	1	3	3	3	2	2	2	3	3	1	2	3	3	3	2	2	3	2	2	1	1	1
S_N1_173	21.5	21	35	1	1	4	1	3	2	2	2	1	2	3	3	3	2	2	2	2	2	1	2	3	2	2	2	2	2	2	2	1	1	3
S_N1_175	26.1	24.4	21	3	1	4	1	1	2	1	1	2	2	3	3	4	1	2	2	3	3	1	6	3	3	2	2	2	3	2	2	1	1	1
S_N1_176	23.8	20.4	5	3	2	4	3	2	2	1	1	3	2	3	3	3	2	2	2	2	2	1	2	3	2	2	2	2	2	2	2	1	1	2
S_N1_59	29.2	20	26	3	2	5	2	3	2	1	1	2	2	3	3	3	1	2	2	2	2	1	2	2	2	2	2	2	2	2	2	1	1	2
S_P_278	25	15.4	23	3	2	1	2	2	2	2	2	1	2	3	3	3	2	2	2	2	2	1	2	2	2	2	2	2	1	2	2	1	1	3
S_Z1_158	29.8	23	19	1	3	3	2	3	2	2	1	2	2	3	3	4	2	2	2	2	2	1	2	2	2	2	2	2	2	2	2	1	1	3
S_Z1_20	32.2	24.5	18	3	2	3	1	1	2	2	2	2	2	3	3	4	2	2	2	2	2	1	2	3	1	2	3	3	2	2	2	1	1	2
S_Z1_21	24.9	22.3	11	3	1	5	2	2	1	1	1	2	2	3	3	3	2	2	2	2	2	1	2	3	2	2	2	2	2	2	2	1	1	3
S_Z1_61	24.3	22	13	1	2	2	2	1	2	1	1	2	2	3	3	3	2	2	2	2	2	1	2	2	2	2	2	2	2	2	2	1	1	2
S_Z1_62	30.5	23.5	19	1	2	2	2	2	2	2	1	3	2	3	3	4	4	2	2	3	3	1	2	3	3	3	2	2	2	2	2	1	1	1
S_Z1_63	25	21.4	17	3	1	2	2	2	2	2	1	2	2	3	3	3	2	2	2	2	2	1	2	2	2	2	2	2	2	2	2	1	1	2
WYS1_P_281	24.6	17.3	25	3	2	2	2	2	2	2	2	1	2	3	3	4	2	2	2	2	2	1	2	2	2	1	2	2	1	2	2	1	1	3
YY1_P_282	31.5	14.2	18	3	2	2	2	1	2	2	2	1	2	3	3	4	2	2	2	2	2	1	2	3	1	1	3	3	1	2	2	1	1	2
Z1_FY1_177	20.5	20	25	1	1	2	1	2	2	2	1	1	2	3	3	3	2	2	2	3	3	1	2	2	2	3	2	2	2	2	2	1	1	3
Z1_FY1_178	21.8	19.9	15	1	2	2	2	2	2	1	1	2	2	3	3	3	2	2	2	2	2	1	2	2	2	2	2	2	2	2	2	1	1	2
Z1_FY1_225	19.2	19.2	12	3	1	2	1	1	2	2	2	2	2	3	3	4	1	2	2	2	2	1	2	1	2	3	2	2	1	2	2	1	1	3
Z1_FY1_78	17.3	18.7	16	3	1	2	1	2	2	1	1	2	2	3	3	3	2	2	2	2	2	1	2	2	3	3	1	1	1	2	2	1	1	2
Z1_P_283	23.5	13.4	15	2	2	2	2	1	2	2	2	2	2	3	3	3	2	2	2	2	2	1	2	2	2	1	2	2	2	2	2	1	1	3
Z1_WYS1_102	26.5	25.3	15	1	2	2	2	1	2	2	1	3	2	3	3	3	2	2	2	2	2	1	2	1	2	2	2	2	2	2	2	1	1	1
Z1_WYS1_103	23.1	24.6	21	1	1	1	2	2	2	2	1	2	2	3	3	4	2	2	2	2	2	1	2	1	2	2	2	2	2	2	2	1	1	3
Z1_WYS1_114	28.8	21.5	17	3	1	5	2	2	2	2	1	2	2	3	3	3	2	2	2	2	2	1	2	3	2	2	3	2	2	2	2	1	1	3
Z1_WYS1_115	20.6	18.2	22	3	1	1	1	3	2	2	1	1	2	3	3	3	1	2	2	3	3	1	2	3	3	3	2	2	3	2	2	1	1	3
Z1_WYS1_116	20.8	19.9	15	3	1	5	1	2	2	1	1	2	2	3	3	3	1	2	2	2	2	1	2	2	2	2	2	2	2	2	2	1	1	3
Z1_WYS1_168	22.7	22.7	15	1	2	1	1	2	2	1	1	2	2	3	3	3	2	2	2	2	2	1	2	2	2	2	2	2	2	2	2	1	1	3
MSL-1	41	20	8	3	1	2	3	1	2	2	2	2	2	3	3	3	1	3	3	3	1	1	2	1	1	3	3	3	3	2	2	2	1	3色
MSL-3	33.5	24.2	15	3	2	2	2	2	2	2	2	2	2	3	3	3	1	3	3	3	1	1	2	1	1	2	2	2	2	2	2	2	1	3色
BK-10	45.6	21.2	14	3	1	2	3	2	2	2	2	2	2	3	3	3	1	3	3	3	1	1	2	2	2	3	3	3	3	2	2	2	1	3色
BK-13	39	23.7	16	3	1	2	3	2	2	2	2	3	2	3	3	3	2	3	3	3	1	1	2	2	2	3	3	2	3	2	2	2	1	3色
LYS-17	27.5	16.2	8	3	1	2	2	1	2	2	2	2	2	3	3	3	2	3	3	3	1	1	2	2	2	2	2	2	2	2	2	2	1	3色
LYS-18	39.7	22.6	17	3	2	2	3	3	2	2	2	2	2	3	3	3	2	3	3	3	1	1	2	3	2	2	3	2	3	2	2	2	1	3色
LYS-19	40.8	19.4	9	3	1	3	3	1	2	2	2	2	2	3	3	3	2	3	3	3	1	1	2	3	1	3	2	3	3	2	2	2	1	3色
NK-20	52.3	22.6	24	3	3	1	3	3	2	2	2	3	2	3	3	3	2	3	3	3	1	1	2	3	1	3	3	3	3	2	2	2	1	3色
NK-23	38.5	20.7	9	3	1	2	3	1	2	2	2	3	2	3	3	3	2	3	3	3	1	1	2	3	1	3	2	3	3	2	2	2	1	3色
NK-25	41.7	21.8	17	3	2	2	3	2	2	2	2	3	2	3	3	3	2	3	3	3	1	1	2	3	1	3	3	3	3	2	2	2	1	3色
ZZY-27	41	22.1	10	3	2	2	3	2	2	2	2	3	2	3	3	3	2	3	3	2	2	1	2	3	1	3	3	3	3	2	2	2	1	3色
ZZY-28	42.6	19.7	9	3	1	3	3	1	2	2	2	3	2	3	3	3	2	3	3	2	2	1	2	3	1	3	3	3	3	2	2	2	1	3色
XY-31	26.8	17.9	19	3	1	3	2	2	2	2	1	2	2	3	3	4	2	1	1	1	3	1	2	2	2	2	2	2	2	2	2	1	1	1
HS-38	26.4	19.8	18	3	2	3	1	2	2	2	1	2	2	3	3	4	2	1	1	1	3	1	2	2	2	2	2	2	2	2	2	1	1	1
HS-40	22.1	16.2	13	3	1	3	1	2	2	2	1	3	2	3	3	4	2	1	1	1	3	1	2	2	2	2	1	2	1	2	2	1	1	1
HS-42	31.5	14.5	14	3	1	5	2	2	2	2	1	2	2	3	3	4	2	1	1	1	3	1	2	3	1	2	3	2	2	2	2	1	1	1
SN-43	24.8	16.8	16	3	1	2	1	2	2	2	1	2	2	3	3	4	1	1	1	1	3	1	2	2	1	2	2	2	2	2	2	1	1	1
SN-44	18.5	14.6	5	3	1	5	1	1	2	2	1	2	2	3	3	4	2	1	1	1	3	1	2	1	3	1	1	1	1	2	2	1	1	1
WYS-46	24.4	15.4	7	3	1	4	1	1	2	2	1	2	2	3	3	4	1	1	1	1	3	1	2	2	2	2	2	2	2	2	2	1	1	1
WYS-48	15.7	13.4	25	3	2	4	1	3	2	2	1	1	2	3	3	4	2	1	1	1	3	1	2	1	3	1	1	1	1	2	2	1	1	1
WYS-49	20.8	15.3	14	3	1	5	1	2	2	2	1	2	2	3	3	4	2	1	1	1	3	1	2	2	2	2	1	1	1	2	2	1	1	1
WYS-50	21.3	16.5	18	3	2	5	1	2	2	2	1	2	2	3	3	4	2	1	1	1	3	1	2	2	2	2	2	1	1	2	2	1	1	1
LYS-51	28.3	16.9	11	3	1	2	1	2	2	2	1	2	2	3	3	4	2	1	1	1	3	1	2	2	2	2	2	2	2	2	2	1	1	1
XN-52	18	13.1	7	3	1	4	1	1	2	2	1	2	2	3	3	4	2	1	1	1	3	1	2	1	3	3	1	1	1	2	2	1	1	1
XN-56+	30.5	15.6	17	3	1	3	1	2	2	2	1	1	2	3	3	4	2	1	1	1	3	1	2	2	2	3	2	2	2	2	2	1	1	1
EX-58	20.1	14.7	16	3	1	3	2	2	2	2	1	3	2	3	3	4	2	1	1	1	3	1	2	1	2	1	2	2	1	2	2	1	1	1
EX-60	29.7	18.1	19	3	1	2	1	1	2	2	1	2	2	3	3	4	1	1	1	1	3	1	2	2	2	2	2	2	2	2	2	1	1	1
EX-61	25.3	17.3	13	3	2	2	1	3	2	2	1	2	2	3	3	4	2	1	1	1	3	1	2	2	2	2	2	2	2	2	2	1	1	1
SY-69	19.6	11.9	12	3	1	3	1	1	2	2	1	2	2	3	3	4	2	1	1	1	3	1	2	1	3	1	1	1	1	2	2	1	1	1
SY-70	20.2	13.4	7	3	1	3	1	1	2	2	1	1	2	3	3	4	2	1	1	1	3	1	2	2	2	1	1	1	1	2	2	1	1	1
YY-75	24.1	15.6	15	3	1	2	1	1	2	2	1	2	2	3	3	4	1	1	1	1	3	1	2	2	2	2	2	2	2	2	2	1	1	1
YY-76	28.1	14.4	11	3	1	2	2	1	2	2	1	2	2	3	3	4	1	1	1	1	3	1	2	2	2	2	3	2	2	2	2	1	1	1
LS-81	12.1	9.5	18	3	2	3	1	2	2	2	1	1	2	3	3	4	2	1	1	1	3	1	2	1	3	1	1	1	1	2	2	1	1	1
LS-82	21.8	10.4	10	3	1	3	1	1	2	2	1	1	2	3	3	4	2	1	1	1	3	1	2	2	2	2	1	1	2	2	2	1	1	1
LS-85	27.8	14.6	18	3	2	4	2	2	2	2	1	1	2	3	3	4	2	1	1	1	3	1	2	2	2	2	2	2	2	2	2	1	1	1
SN-86	25.5	12.1	14	3	1	3	1	1	2	2	1	3	2	3	3	4	2	1	1	1	3	1	2	2	2	2	1	2	2	2	2	1	1	1
SN-87	25.7	13.2	23	3	1	3	1	1	2	2	1	2	2	3	3	4	2	1	1	1	3	1	2	3	3	1	1	2	1	2	2	1	1	1
BM*C1-W1	26.6	19.3	29	3	1	1	1	2	2	2	1	2	2	3	3	3	1	2	2	2	2	1	2	3	2	2	2	2	2	2	2	2	1	2
BM*C1-W2	30.2	19.8	18	3	1	2	2	1	2	2	2	3	1	3	3	4	2	2	2	2	2	1	2	3	2	2	2	2	2	2	2	1	1	1
N1*S-U1	39.7	22.5	33	2	2	1	2	3	2	1	1	2	2	3	3	3	2	2	2	2	2	1	2	1	1	3	3	3	3	2	2	2	1	3
H*F1-W12	24.9	17	24	3	1	4	1	1	2	2	1	2	2	3	3	3	2	2	2	2	2	1	2	3	2	2	2	2	2	2	2	2	1	2
M*W-U2	40.7	22.4	35	3	3	1	3	2	2	1	2	2	2	3	3	3	2	2	2	2	2	1	2	2	1	3	3	3	3	2	2	1	1	2
S*F2-W4	13	15.1	23	3	1	4	1	2	2	2	2	1	2	3	3	3	1	2	2	2	2	1	2	3	3	1	1	1	1	2	2	2	1	3
C4-W9	13.3	15.9	25	3	1	3	1	2	2	2	2	1	2	3	3	4	2	1	1	1	3	1	2	2	3	1	1	1	1	2	2	1	1	1
AN-1-W14	19.5	18.3	15	3	1	2	1	1	2	2	2	2	1	3	3	4	2	1	1	1	3	1	2	3	3	1	1	1	1	2	2	1	1	1
XY-1-Z1	33.5	22.5	36	3	2	2	2	3	2	2	2	3	1	3	3	4	1	1	1	1	3	1	2	1	2	3	3	2	2	2	2	1	1	1
BK-4-U4	38.5	23.4	18	3	2	2	3	1	2	2	2	3	2	3	3	3	2	1	1	3	1	1	2	2	1	3	3	3	3	2	2	2	1	3
WYS-1-U7	36.1	23.2	18	3	1	1	2	1	2	2	2	3	1	3	3	4	2	1	1	1	3	1	2	2	1	2	2	3	3	2	2	1	1	3
C5-W6	20.3	22	48	3	3	3	1	3	2	2	2	2	2	3	3	4	1	1	1	1	3	1	2	3	2	1	1	1	2	2	2	1	1	1
MB-10-U8	33.4	26	29	3	2	2	2	2	2	2	2	3	2	3	3	4	2	1	1	3	1	1	2	2	2	2	2	2	2	2	2	1	1	3
BK3-U9	35.8	25.5	25	3	2	2	2	2	1	1	1	2	2	3	3	3	2	3	3	3	1	1	2	1	3	3	3	3	2	2	2	2	1	3
BK3-U10	38.6	26.4	22	2	2	1	3	2	1	1	1	2	2	3	3	3	2	2	2	2	2	1	2	1	2	3	3	3	3	2	2	2	1	3
MSL-1-U11	35.1	25.4	22	3	2	2	3	2	2	2	2	3	2	3	3	3	2	3	3	3	1	1	2	2	1	2	2	3	3	2	2	2	1	3
MSL-1-U12	34.5	25.8	39	3	2	2	2	3	2	2	2	2	2	3	3	3	2	3	3	3	1	1	2	1	2	2	2	2	3	2	2	2	1	3
MSL-1-U13	34.4	23.3	32	3	2	2	2	3	2	2	2	2	2	3	3	3	1	3	3	1	3	1	2	2	2	2	2	3	2	2	2	2	1	3
C2-W7	23.9	22.5	20	3	1	4	1	2	2	2	2	2	1	3	3	4	2	1	1	3	1	1	2	3	2	2	2	2	2	2	2	1	1	1
D1ZH1	41.2	19.5	38	2	1	2	3	1	2	1	2	1	2	3	3	3	2	2	2	2	2	1	2	3	1	3	3	3	3	2	2	2	1	3
D1U1	39.9	22.5	32	1	1	1	1	1	2	1	2	1	2	3	3	4	2	2	2	2	2	1	2	2	1	3	3	3	3	3	2	1	1	3
D1Z1	26.5	15.6	21	3	1	2	1	1	2	1	1	1	2	3	3	3	1	2	2	2	2	1	2	1	2	2	2	2	2	3	2	2	1	1
D1Z4	31.2	19.7	30	3	1	1	1	1	2	1	2	3	2	3	3	4	1	2	2	2	2	1	2	1	2	2	2	2	3	2	2	2	1	2
D1U2(230110)	36.1	23.9	25	3	1	2	1	1	2	1	2	3	2	3	3	4	2	2	2	2	2	1	2	2	1	3	3	3	3	3	2	1	1	1
D1U3(ZH5)	37.6	22.5	31	2	2	2	2	2	2	2	1	1	2	3	3	4	4	2	2	2	2	1	2	2	1	3	3	3	3	3	2	2	1	1
D1U4	37.6	23.4	28	3	3	2	2	2	2	2	1	2	2	3	3	3	2	2	2	2	2	1	2	3	2	2	2	3	2	2	2	2	1	3
D1ZH6	35.5	20.4	29	3	2	3	1	1	2	2	2	1	2	3	3	3	2	2	2	2	2	1	2	3	1	3	2	3	3	2	2	1	1	2
D1ZH3	33.2	19.9	34	3	1	2	2	2	2	2	1	2	2	3	3	3	2	2	2	2	2	1	2	2	1	3	2	2	3	2	2	2	1	1
D1ZH8	38	20.4	33	1	1	2	2	1	2	1	2	1	2	3	3	4	2	2	2	2	2	1	2	3	1	3	3	3	3	2	2	2	1	1
D2U3	38.3	24.2	34	3	2	1	2	1	2	1	1	3	2	3	3	4	2	2	2	2	2	1	2	3	1	3	3	3	3	3	2	1	1	3
D2U4	39	24.3	23	3	1	1	3	1	2	2	1	2	2	3	3	4	1	2	2	2	2	1	2	1	1	2	2	2	2	2	2	1	1	1
D2U6	35.1	23.2	23	3	1	2	2	1	2	2	2	3	2	3	3	3	2	2	2	2	2	1	2	2	2	2	2	3	3	2	2	2	1	2
D2ZH1	25.5	21.5	27	1	1	2	1	1	2	2	1	3	2	3	3	4	2	2	2	2	2	1	2	1	1	2	2	2	1	2	2	1	1	3
D2ZH2	30.2	22	37	3	1	2	1	1	2	2	1	2	2	3	3	3	1	2	2	2	2	1	2	2	1	2	2	3	3	2	2	1	1	1
D2ZH3	27.3	19.8	26	3	1	3	1	1	2	2	1	2	2	3	3	4	2	2	2	2	2	1	2	2	1	2	2	2	2	2	2	2	1	1
D2ZH8	30.2	22	24	1	1	2	1	1	2	2	2	3	2	3	3	3	2	2	2	2	2	1	2	2	2	2	2	2	3	2	2	1	1	2
D2U7	33.3	26.1	20	1	1	2	2	1	2	2	2	2	2	3	3	4	1	2	2	2	2	1	2	2	2	3	2	2	3	2	2	1	1	1
D2U8	34	23.3	25	1	1	1	2	1	2	2	2	2	2	3	3	3	2	2	2	2	2	1	2	2	2	2	3	3	3	2	2	2	1	3
D2U12	34.3	24.5	22	3	1	3	1	1	2	1	1	3	2	3	3	4	2	2	2	2	2	1	2	2	2	1	3	3	3	2	2	2	1	3
D2W3（230139）	23.9	21.2	15	3	1	2	1	1	1	1	1	1	2	3	3	4	4	2	2	2	2	1	2	3	3	2	1	1	2	2	2	2	1	2
D2W4	20.2	23	13	3	1	2	1	1	1	1	1	1	2	3	3	2	4	2	2	2	2	1	2	3	2	3	1	1	1	2	2	2	1	1
D2Z5	29.4	20	20	3	1	2	1	1	2	2	1	2	2	3	3	3	2	2	2	2	2	1	2	1	2	2	2	2	2	2	2	2	1	3
D2Z6	27.9	24	18	3	1	2	1	1	2	2	2	3	2	3	3	4	2	2	2	2	3	1	2	1	2	2	2	2	2	2	2	2	1	3
D2ZH4	25.5	21.5	21	3	1	3	1	1	2	1	1	2	2	3	3	3	2	2	2	2	2	1	2	1	1	2	1	2	1	2	2	1	1	2
D2U13	34.2	24.1	25	3	1	1	2	1	2	2	1	2	2	3	3	3	2	2	2	2	2	1	2	2	2	3	3	3	2	2	2	2	1	1
D3U4	37.2	23.2	18	3	1	2	3	2	2	2	1	2	2	3	3	4	1	2	2	2	2	1	2	2	2	3	3	3	3	2	2	1	1	1
D3U5	36.3	22.7	15	3	2	2	2	1	2	1	1	3	2	3	3	3	2	2	2	2	2	1	2	2	2	3	3	3	3	2	2	1	1	3
D3Z1	26.1	22.7	16	3	1	4	2	1	2	2	1	2	2	3	3	3	1	2	2	2	2	1	2	1	2	2	2	2	1	2	2	1	1	3
D3Z4	30.1	21.3	13	3	1	2	2	1	2	1	1	2	2	3	3	3	2	2	2	2	2	1	2	1	2	2	2	2	2	2	2	1	1	3
D3Z6	29.5	22.8	14	2	3	2	2	1	2	2	1	2	2	3	3	4	2	2	2	2	2	1	2	1	2	2	2	2	2	2	2	2	1	2
D3Z7	23.9	21.7	21	3	1	3	1	1	2	2	1	2	2	3	3	3	2	2	2	2	2	1	2	1	3	2	2	2	2	2	2	1	1	1
D3Z8	22.4	19.7	6	3	1	3	1	1	2	2	1	3	2	3	3	3	2	2	2	2	2	1	2	1	3	1	1	1	1	2	2	1	1	3
D3Z9	31.6	20.2	20	3	1	2	2	1	2	2	1	2	2	3	3	4	1	2	2	2	2	1	2	1	1	2	2	2	2	2	2	1	1	1
D3Z10	33.2	21.5	4	1	2	2	2	2	2	2	1	2	2	3	3	3	2	2	2	2	2	1	2	1	1	2	3	2	2	2	2	1	1	3
D3ZH1	34	21.3	18	3	1	2	2	1	2	1	1	3	2	3	3	3	2	2	2	2	2	1	2	2	1	2	2	2	2	2	2	2	1	2
D3ZH3	33.4	23.3	19	2	3	2	2	1	2	2	1	2	2	3	3	4	2	2	2	2	2	1	2	2	1	2	2	2	3	2	2	1	1	1
D3ZH7	25.6	22.9	9	3	1	4	1	1	2	2	1	3	2	3	3	3	1	2	2	2	2	1	2	2	1	1	1	1	2	2	2	1	1	3
D3ZH10	32	20.8	23	3	1	2	2	1	2	1	1	3	2	3	3	3	2	2	2	2	2	1	2	2	1	2	2	2	2	2	2	1	1	2
D3W1	29.4	21.9	12	2	2	1	1	1	3	1	1	3	2	3	3	4	4	2	2	2	2	1	4	3	2	2	2	2	2	2	2	1	1	3
D4W1	28.2	18	14	3	1	4	1	1	2	2	1	2	2	3	3	3	4	2	2	2	2	1	2	3	2	2	2	2	2	2	2	1	1	2
D4W2	31.5	19.7	17	3	1	2	2	1	2	2	1	2	2	3	3	3	2	2	2	2	2	1	2	3	2	2	3	3	2	2	2	1	1	1
D4W5	27.2	16.7	16	3	1	2	1	1	2	2	1	2	2	3	3	4	2	2	2	2	2	1	2	3	2	1	2	2	1	2	2	2	1	3
D4W6	24	16.5	11	3	1	3	1	1	2	2	1	2	2	3	3	3	1	2	2	2	2	1	2	3	3	1	1	1	1	2	2	1	1	3
